# Supplementary material for: Breakthrough infection elicits hypermutated IGHV3-53/3-66 public antibodies with broad and potent neutralizing activity against SARS-CoV-2 variants including the emerging EG.5 lineages
Source: PLoS Pathog. 2023 Dec 4;19(12):e1011856. doi: 10.1371/journal.ppat.1011856 (PMC10721163; doi:10.1371/journal.ppat.1011856)
Supplement: S1 Data — (XLSX) [file ppat.1011856.s007.xlsx]

## Sheet: Fig.1A
		donor
	WT Spike	1		2		11		3		4		7		5		8		10		6		9
	100	2.744	2.748	2.712	2.718	1.157	1.098	2.729	2.756	2.702	2.647	2.629	2.706	2.665	2.684	2.603	2.781	1.921	1.992	2.592	2.645	2.651	2.675
	300	2.681	2.704	2.702	2.739	0.437	0.505	2.525	2.688	2.549	2.542	2.363	2.417	2.583	2.611	2.673	2.688	0.924	1.016	2.451	2.436	2.37	2.517
	900	2.597	2.591	2.646	2.695	0.232	0.265	2.161	2.24	2.328	2.335	2.102	2.033	2.479	2.514	2.391	2.616	0.421	0.431	2.155	2.054	2.097	2.143
	2700	2.362	2.286	2.601	2.643	0.133	0.157	1.311	1.433	1.859	1.821	1.239	1.264	2.109	2.127	2.347	2.425	0.219	0.212	1.64	1.68	1.581	1.689
	8100	1.805	1.846	2.45	2.46	0.104	0.146	0.652	0.725	1.112	1.021	0.577	0.604	1.43	1.45	1.871	1.801	0.125	0.137	0.887	0.97	0.879	0.912
	24300	1.124	1.15	1.941	2.014	0.089	0.109	0.314	0.356	0.529	0.526	0.273	0.298	0.77	0.749	0.984	1.059	0.092	0.102	0.402	0.45	0.395	0.454
	72900	0.532	0.554	1.148	1.281	0.081	0.095	0.157	0.224	0.24	0.227	0.137	0.153	0.326	0.34	0.458	0.511	0.09	0.106	0.194	0.255	0.204	0.23
	218700	0.259	0.267	0.58	0.64	0.071	0.093	0.093	0.194	0.137	0.129	0.085	0.107	0.149	0.179	0.212	0.258	0.078	0.099	0.114	0.163	0.124	0.156
	656100	0.147	0.169	0.274	0.311	0.071	0.086	0.081	0.164	0.095	0.104	0.074	0.097	0.1	0.125	0.119	0.175	0.081	0.105	0.086	0.123	0.092	0.121
	1968300	0.115	0.124	0.164	0.194	0.076	0.096	0.072	0.143	0.089	0.088	0.069	0.087	0.075	0.104	0.083	0.132	0.087	0.102	0.082	0.113	0.085	0.115
	5904900	0.099	0.115	0.119	0.145	0.079	0.103	0.076	0.15	0.09	0.099	0.073	0.1	0.075	0.101	0.073	0.136	0.086	0.11	0.083	0.113	0.083	0.112
	17714700	0.107	0.113	0.11	0.145	0.088	0.113	0.08	0.151	0.089	0.108	0.082	0.105	0.083	0.109	0.077	0.146	0.095	0.115	0.087	0.116	0.086	0.136
	BA.4/5 Spike	1		2		11		3		4		7		5		8		10		6		9
	100	2.03	2.046	1.99	1.913	0.841	0.809	2.049	2.011	1.821	1.839	1.743	1.705	1.823	1.792	1.861	1.817	0.911	1.037	1.728	1.735	1.724	1.694
	300	1.91	1.955	1.943	1.96	0.436	0.469	1.85	1.767	1.624	1.714	1.523	1.49	1.753	1.657	1.866	1.809	0.515	0.481	1.584	1.55	1.517	1.552
	900	1.655	1.742	1.892	1.772	0.25	0.27	1.563	1.457	1.487	1.512	1.263	1.285	1.593	1.553	1.785	1.704	0.251	0.257	1.301	1.251	1.218	1.309
	2700	1.269	1.386	1.67	1.591	0.144	0.155	0.929	0.904	1.103	1.179	0.66	0.751	1.252	1.328	1.453	1.447	0.121	0.126	0.798	0.954	0.754	0.804
	8100	0.951	0.989	1.536	1.576	0.105	0.125	0.471	0.507	0.652	0.718	0.341	0.381	0.849	0.789	1.104	1.06	0.08	0.091	0.499	0.503	0.365	0.39
	24300	0.443	0.507	0.964	1.087	0.08	0.101	0.229	0.255	0.302	0.362	0.171	0.208	0.401	0.452	0.557	0.591	0.067	0.13	0.238	0.278	0.173	0.205
	72900	0.247	0.269	0.596	0.617	0.073	0.105	0.139	0.192	0.153	0.228	0.115	0.145	0.223	0.271	0.279	0.329	0.061	0.09	0.132	0.162	0.105	0.136
	218700	0.159	0.197	0.297	0.285	0.061	0.089	0.101	0.147	0.104	0.159	0.081	0.11	0.133	0.167	0.15	0.221	0.055	0.082	0.086	0.105	0.079	0.118
	656100	0.111	0.131	0.15	0.17	0.057	0.096	0.075	0.146	0.09	0.125	0.066	0.103	0.095	0.124	0.089	0.159	0.064	0.078	0.068	0.088	0.069	0.095
	1968300	0.086	0.104	0.102	0.114	0.056	0.094	0.068	0.12	0.082	0.11	0.073	0.102	0.076	0.131	0.081	0.151	0.064	0.07	0.06	0.084	0.061	0.091
	5904900	0.078	0.108	0.094	0.106	0.075	0.106	0.079	0.16	0.075	0.094	0.067	0.102	0.076	0.106	0.074	0.149	0.074	0.082	0.067	0.093	0.069	0.105
	17714700	0.073	0.102	0.076	0.104	0.072	0.098	0.077	0.143	0.081	0.097	0.081	0.109	0.081	0.109	0.077	0.16	0.082	0.092	0.074	0.102	0.07	0.104
	XBB.1.5 Spike	1		2		11		3		4		7		5		8		10		6		9
	100	1.154	1.213	1.232	1.165	0.519	0.491	1.08	1.266	1.054	0.987	0.901	0.935	1.018	1.06	1.048	1.103	0.743	0.876	1.19	1.302	1.405	1.245
	300	1.054	1.127	1.205	1.145	0.302	0.304	0.938	1.044	0.934	0.875	0.737	0.792	0.856	0.939	0.932	1.031	0.431	0.506	1.128	1.361	1.3	1.204
	900	0.943	0.978	1.061	1.175	0.184	0.199	0.82	1.02	0.786	0.774	0.58	0.604	0.76	0.794	0.884	0.89	0.213	0.332	0.996	1.17	1.077	1.028
	2700	0.749	0.818	0.926	1.107	0.114	0.137	0.536	0.587	0.555	0.586	0.316	0.383	0.639	0.656	0.73	0.741	0.112	0.149	0.752	0.882	0.742	0.727
	8100	0.503	0.537	0.754	0.851	0.081	0.102	0.283	0.349	0.319	0.315	0.224	0.211	0.385	0.368	0.463	0.504	0.088	0.136	0.45	0.584	0.401	0.408
	24300	0.276	0.324	0.594	0.642	0.075	0.097	0.153	0.233	0.19	0.204	0.099	0.143	0.199	0.218	0.242	0.296	0.067	0.094	0.227	0.293	0.199	0.228
	72900	0.15	0.177	0.309	0.353	0.066	0.09	0.098	0.15	0.113	0.126	0.073	0.111	0.123	0.151	0.238	0.199	0.065	0.097	0.132	0.178	0.124	0.156
	218700	0.096	0.113	0.165	0.212	0.06	0.083	0.082	0.138	0.092	0.115	0.074	0.104	0.103	0.13	0.101	0.166	0.069	0.107	0.089	0.132	0.097	0.122
	656100	0.082	0.096	0.099	0.136	0.065	0.094	0.067	0.126	0.081	0.107	0.07	0.105	0.082	0.121	0.089	0.168	0.073	0.094	0.075	0.103	0.084	0.114
	1968300	0.077	0.093	0.075	0.105	0.067	0.094	0.071	0.129	0.1	0.103	0.065	0.097	0.074	0.105	0.081	0.146	0.068	0.079	0.063	0.092	0.074	0.104
	5904900	0.076	0.096	0.066	0.097	0.067	0.096	0.065	0.131	0.088	0.127	0.07	0.102	0.079	0.111	0.078	0.152	0.068	0.09	0.066	0.105	0.067	0.1
	17714700	0.082	0.105	0.074	0.106	0.072	0.107	0.074	0.156	0.095	0.119	0.088	0.12	0.082	0.112	0.082	0.157	0.074	0.091	0.071	0.109	0.073	0.104

## Sheet: Fig.1B
	donor	1		2		11		3		4		7		5		8		10		6		9
	WT	218700	218700	656100	656100	900	900	24300	72900	72900	72900	24300	24300	72900	72900	218700	218700	2700	2700	72900	72900	72900	72900
	BA.4/5	72900	218700	218700	218700	900	900	24300	72900	72900	72900	8100	24300	72900	72900	72900	218700	900	900	24300	24300	24300	24300
	XBB.1.5	24300	24300	72900	218700	900	900	8100	24300	24300	24300	8100	8100	24300	24300	72900	72900	900	900	24300	24300	24300	24300

## Sheet: Fig.1C
		donor
WT	Dilutions	2		10		4		8		11		7		1		3		9		6		5
	43740	36.2229	31.9825	28.0309	32.1999	35.3067	33.9391	16.2439	35.7458	24.9162	21.2444	12.1927	-5.49348	26.1308	31.137	24.9434	22.1118	27.1701	0.201639	14.9118	22.2272	23.2178	28.1512
	14580	14.6511	24.697	34.9279	39.2039	15.3568	-8.77668	28.9201	32.5667	40.9034	34.392	38.1528	16.9241	34.9402	46.7516	49.4468	41.2537	41.6513	6.73878	33.31	29.5165	34.0232	35.7002
	4860	20.1697	49.1785	52.4605	31.9363	29.3767	8.22821	36.6853	37.5966	42.1658	40.0814	32.2902	13.6819	39.424	49.056	54.4962	48.7386	29.6142	-7.65118	28.0136	36.0397	46.5633	44.3839
	1620	43.6888	49.5116	42.0135	47.2035	16.0036	-1.26591	20.2815	29.0513	36.2163	47.356	37.8822	-5.68849	42.1737	44.4193	57.6787	45.9944	28.586	-2.22234	35.5145	44.2561	52.0353	50.4992
	540	75.2813	67.6857	39.3487	29.9008	32.6632	15.0939	22.1323	39.6886	48.2867	40.8308	35.0286	16.8407	46.9131	64.7385	60.0783	56.1332	33.8109	13.587	33.2753	45.2112	42.7722	42.6802
	180	97.1609	96.8903	33.9786	48.7489	30.9402	37.6041	93.7618	91.1593	42.1513	49.5715	30.2144	5.71792	76.2614	69.5811	64.4397	65.6077	36.9394	19.086	41.2351	47.1683	33.9259	24.6625
	60	99.8135	99.9311	42.797	42.8402	58.8451	42.4409	99.989	99.9639	49.6579	49.1445	15.9796	-0.28534	99.9389	99.9786	68.1365	65.2245	93.3105	91.3058	65.2771	74.9695	65.9354	74.6837
	20	99.9907	99.8748	33.9231	51.0411	99.336	97.9303	99.7747	99.9561	58.4738	40.9945	61.2448	58.7032	99.9932	99.9627	74.7906	68.2529	99.9852	99.7543	99.8588	99.9874	99.7415	99.911
Delta	Dilutions	2		10		4		8		11		7		1		3		9		6		5
	43740	-2.20179	37.715	44.7845	34.6566	-7.14478	-47.05	9.65847	8.39937	11.2837	14.6745	15.9319	-21.3639	22.4754	29.4427	30.1886	38.8615	-2.54687	-37.698	19.4913	28.3428	7.97319	27.8756
	14580	34.1836	40.3666	39.2866	24.9079	4.97557	-30.6524	13.0616	47.8783	44.6947	34.2931	6.40164	22.7976	-6.09664	27.2704	33.0314	-12.5448	-3.02427	-31.0275	24.7975	18.5018	46.3603	42.1079
	4860	32.6654	42.7891	58.481	11.2594	-3.78164	-26.0435	16.3273	29.7614	54.2261	45.4541	15.4683	-16.1482	49.1083	-17.5855	26.0189	13.1431	10.506	-54.3916	46.2707	43.833	7.59748	7.96188
	1620	46.2345	37.4686	33.6689	28.2062	-10.3562	-33.1687	24.5973	0.945609	35.2556	-3.3749	-28.0854	-53.5222	5.48996	2.61797	-1.67815	2.93309	-62.6351	-51.0256	10.3574	12.5768	24.1579	13.3115
	540	96.7287	96.7865	7.06233	-3.58897	-19.5322	-63.1206	99.2838	94.4566	46.4263	42.7683	-33.3546	-97.275	36.3275	36.4449	31.0044	-15.2824	-67.1302	-96.2007	13.3803	-1.89088	-13.046	-45.6398
	180	99.9537	99.9202	17.3481	-16.8712	-21.1423	-15.1441	99.9408	99.9146	28.1654	12.0712	-71.825	-95.1439	99.9372	98.0698	1.36822	-4.41925	18.4832	3.93764	26.5244	-0.60938	-53.9816	-47.0105
	60	99.9549	99.9103	-12.5562	-27.8702	92.2897	90.6118	99.946	99.9175	-20.421	29.3311	84.8715	74.9199	99.9507	99.948	43.7215	45.039	93.94	97.7542	95.1384	96.4189	94.7346	78.4046
	20	99.9644	99.9285	22.9059	51.6745	99.9471	99.9682	99.9543	99.9169	38.4182	45.4822	99.9348	99.9586	99.9476	99.9462	65.5733	77.6458	99.9628	99.9677	99.9479	99.9461	99.9416	99.9425
BA.1	Dilutions	2		10		4		8		11		7		1		3		9		6		5
	43740	15.0307	26.826	28.2032	21.5092	24.8688	10.2309	-11.8425	18.7392	16.7077	14.7092	12.4804	9.2279	-16.2629	9.51545	21.1979	1.54797	15.0417	6.52143	-0.40931	8.74511	16.3733	-6.55458
	14580	10.5848	16.2587	21.356	17.3221	26.3193	19.7528	10.7703	17.4327	42.4325	46.7121	52.2617	19.3785	16.578	-4.73928	24.4568	15.3243	31.4218	-1.68862	-12.3135	13.4831	14.2138	17.4837
	4860	4.52591	31.5969	12.6221	18.8974	13.4946	29.6564	25.8834	19.4078	30.6315	37.5044	38.4291	23.0202	21.2416	-1.48735	33.3738	36.1851	24.4231	12.6826	-4.90135	24.3389	19.5218	18.4083
	1620	49.3354	50.6054	26.0875	39.6687	31.6714	35.0365	24.9147	37.6166	40.8479	40.6799	34.4853	28.2959	6.67535	35.5195	14.7127	22.6062	25.9604	13.3483	-7.76249	0.948988	17.5253	17.7216
	540	83.6373	91.8888	26.3409	8.77469	28.0759	21.7196	66.9876	83.2363	28.1893	43.8294	37.7654	32.2099	41.2215	60.3012	32.7711	31.996	46.9776	36.5005	22.5346	22.6373	28.6807	25.5724
	180	99.4335	99.5155	26.5179	35.1521	33.6075	23.8062	97.4605	98.335	34.7899	35.9705	35.5071	44.9949	89.3072	91.2144	49.0175	37.6831	78.3574	80.5543	58.209	42.6629	22.8464	27.5573
	60	97.1319	99.6228	41.9087	32.4542	55.05	57.217	96.7834	99.2974	19.2683	35.4276	60.8421	52.444	98.7705	99.6956	51.4004	52.0442	97.7095	94.0725	98.3446	96.2263	65.8694	61.8669
	20	99.2553	97.2383	24.4434	55.5463	94.163	91.3533	99.8714	99.9429	41.7617	29.3107	71.5422	58.3665	99.9665	99.9252	81.6595	67.5358	99.7032	97.871	99.0948	99.4342	97.3595	88.708
BA.2	Dilutions	2		10		4		8		11		7		1		3		9		6		5
	43740	-16.342	5.24435	28.1255	15.6669	9.93214	-5.30627	-23.2544	-64.7522	-3.40826	19.7096	34.377	43.0792	5.58922	-36.3021	-19.2864	-10.3217	13.7208	12.017	5.3542	-9.81768	6.17938	20.8896
	14580	-21.5442	32.144	16.3196	23.4385	-7.88762	-2.05378	-13.3027	16.4559	-15.0017	14.1032	37.1458	45.3028	1.96416	-60.8538	-6.7525	27.3423	2.16545	21.1585	18.2166	-1.25182	4.13769	8.12612
	4860	25.2843	26.6013	24.8662	20.398	-3.7787	-6.50317	16.0153	-6.86383	-13.5911	21.0843	14.0212	7.55567	8.98881	12.9909	6.16191	-4.10324	12.3013	4.38606	12.5955	9.15085	1.23443	3.75492
	1620	62.5267	73.3022	19.713	14.9325	3.17031	-22.5671	55.1688	52.3343	-7.12018	20.7403	15.1592	15.9886	34.63	21.5071	-23.8012	13.6053	5.66796	-0.94175	12.9526	12.1212	-1.94674	-3.8908
	540	98.5681	99.455	40.7713	32.9541	0.538491	-29.0529	93.5024	95.521	0.22645	-3.69578	11.4049	-10.174	81.635	84.1109	-42.861	-23.1423	-30.8065	-15.3367	44.0354	30.1739	20.2399	17.4179
	180	99.965	99.9254	16.0394	26.2496	42.4442	35.9385	99.2335	99.4471	-11.328	-39.5692	19.342	18.2282	99.3112	79.5748	-2.35158	5.24281	59.0939	42.0116	75.7366	74.8984	54.9209	57.2541
	60	99.9548	99.9322	33.3658	14.3171	88.5572	92.2085	99.9728	99.9318	-25.8264	-23.1971	78.1962	78.2701	99.9616	99.9218	46.161	30.4533	96.2019	97.9576	98.868	99.8077	94.8692	92.2395
	20	99.9514	99.9446	23.3164	35.6007	99.1786	99.954	99.9714	99.9419	-8.82481	-56.5927	99.9357	99.9789	99.9712	99.9591	95.9113	90.8896	99.9532	99.9788	99.9789	99.9783	99.9789	99.9826
BA.3	Dilutions	2		10		4		8		11		7		1		3		9		6		5
	43740	16.2702	22.7501	-14.7705	28.3406	7.87554	-37.8821	18.3543	31.3301	19.401	31.2354	9.4856	-14.5546	25.7374	11.6005	29.3699	39.498	20.4993	-2.56297	-16.6232	13.4793	23.5911	25.8755
	14580	22.4387	37.4775	-9.56223	29.8342	26.0596	-3.16361	14.9253	39.3249	29.4902	11.6155	34.5426	-42.6431	18.0099	6.76977	38.1593	21.4076	35.3533	0.878719	-0.06442	35.072	29.7569	34.7259
	4860	54.4005	60.2358	25.0519	31.4158	-2.93888	-15.8592	13.7106	25.4546	42.9465	9.13831	15.8132	-4.33554	16.004	16.4399	13.9097	28.8709	19.8566	-8.8623	-15.6093	24.9241	22.2681	12.3541
	1620	75.5815	81.103	43.5109	27.3808	23.4097	-15.3876	49.5622	68.8256	32.1051	31.9108	29.8557	-17.7062	42.043	51.6371	43.4134	20.5147	32.9982	6.2688	33.3156	22.1989	46.175	38.8139
	540	92.7211	98.4391	35.2669	11.2972	11.7324	-14.3051	83.6925	85.0023	20.4289	23.2853	13.0493	3.97589	75.4592	82.8461	23.8409	23.8717	56.6122	25.1597	31.0356	38.865	40.0284	39.5962
	180	99.9752	99.9466	21.45	35.2291	18.0287	-7.76334	99.8509	97.763	13.5391	15.3999	23.9242	8.62536	95.9502	96.0868	23.3971	44.3381	76.9586	68.6634	70.2475	82.5134	49.9967	26.6349
	60	99.9609	99.9493	20.8499	-10.0872	47.8887	21.6761	99.9704	99.9496	31.6729	14.4671	42.3502	14.9283	99.9727	99.9647	51.7189	62.9099	96.7119	97.0628	97.9678	95.2088	59.1311	57.6645
	20	99.9755	99.9463	7.03134	16.8431	89.0064	93.6272	99.9743	99.943	20.934	29.6471	75.5484	45.024	99.9692	99.9638	82.5648	81.7784	99.975	99.9782	99.9693	99.9685	96.8965	98.3025
BA.4/5	Dilutions	2		10		4		8		11		7		1		3		9		6		5
	43740	17.2761	-9.31692	15.2928	-16.1984	-3.78618	-36.282	-15.0312	12.884	12.7679	10.6034	-16.9711	-36.1403	-1.95902	18.2878	18.6831	-12.7251	13.6427	-13.9327	-4.10791	21.4783	39.151	38.9736
	14580	-16.9657	11.1762	28.8405	12.0523	-5.71056	-11.9198	4.92131	22.2203	16.6766	-11.1688	-0.63651	-37.8845	-5.65776	-2.21719	10.2071	8.63263	10.5434	21.4801	35.2557	-18.0762	28.0408	41.0246
	4860	22.7491	17.2234	32.0861	21.2647	8.8633	3.99628	16.4046	39.9028	28.3867	32.1664	12.2409	-29.0617	-11.554	15.7899	15.6807	-3.84563	-14.3609	-13.7304	-8.75102	33.8577	5.19695	16.1563
	1620	51.2806	20.0624	-1.78988	30.9738	2.06568	27.0367	27.8057	52.3141	9.76272	-0.98241	-8.07919	-14.7163	8.88707	14.1764	17.7646	3.72622	14.6952	-23.5265	26.0441	-10.4659	-9.96659	37.501
	540	91.5074	91.6456	20.5982	-8.82196	15.9633	-43.1861	73.7621	67.465	2.81837	36.5253	-46.3004	-63.4945	56.839	55.8448	11.0623	-12.2733	26.4014	23.7751	6.36168	29.3168	12.8858	-6.00695
	180	99.3	99.9049	31.9598	-5.82779	15.5584	17.3282	97.0804	97.231	2.93914	25.7415	12.3775	-70.0407	98.711	97.1744	35.9313	19.2963	27.143	9.6293	29.9071	39.2696	44.3341	13.3201
	60	94.4223	99.2553	45.1733	1.69247	95.453	95.7503	93.8723	99.8669	-7.13764	25.582	92.7566	90.5435	99.9168	99.9125	42.7056	58.478	94.7256	93.3429	84.3563	90.9747	99.7289	93.1432
	20	99.2134	98.9846	49.1903	17.3169	99.9332	99.9286	99.9144	99.7714	47.2118	33.387	99.6746	99.5204	99.9479	99.4992	79.3951	77.1554	99.8504	99.7846	99.9181	99.8571	99.5069	98.3179
BA.2.75	Dilutions	2		10		4		8		11		7		1		3		9		6		5
	43740	5.20001	5.25674	-4.12038	21.8773	4.31783	-23.2405	16.4809	33.5859	28.4509	38.1225	26.4884	-29.0581	-30.0271	8.63276	-13.3448	43.3991	27.729	-6.97455	-5.29755	13.4264	30.4548	38.3439
	14580	1.29906	1.48558	13.6915	17.5446	13.6374	7.53238	0.068043	24.5682	38.3295	33.3023	31.9537	-31.5093	-32.671	-7.79431	13.2773	17.4713	6.00168	-17.0049	-9.50765	33.5167	26.7045	33.7885
	4860	9.14736	24.1794	8.78107	22.8444	8.56492	12.5734	15.881	20.0636	41.6595	34.7319	31.8377	-7.34367	-5.40076	5.89833	-10.7596	7.17924	6.47426	-40.8521	-40.2991	12.2911	14.7894	49.9563
	1620	63.3539	66.459	6.3264	22.3681	10.9607	-21.1678	17.2739	39.3941	19.5818	31.7237	20.3051	-20.1725	-18.1786	-3.69423	0.100771	1.20973	-4.0641	-52.3825	-19.8683	13.8651	19.8227	27.3543
	540	94.9512	93.8596	12.1426	5.20972	0.956607	-30.1951	86.1907	81.9193	34.5803	17.1085	15.3288	-22.5193	43.3814	54.4327	10.4924	17.2856	16.2615	-44.6486	-0.36258	22.044	-3.83946	15.5315
	180	99.9855	99.9642	31.0755	16.6536	11.4528	24.0894	99.7166	99.1666	29.5168	24.0162	15.8872	-37.9183	94.7523	92.8729	8.48285	19.1495	81.0779	67.9137	35.1899	45.9365	25.7045	23.6905
	60	99.9871	99.9596	12.471	15.8508	86.1063	83.1014	99.9727	99.9295	25.5285	31.5625	22.6929	20.8812	99.9818	99.6519	35.3098	41.9944	99.3759	99.6602	94.5119	94.3772	77.9914	84.5077
	20	99.9851	99.9331	25.3527	24.0569	99.4455	99.6769	99.3261	99.9696	29.16	28.8246	91.3711	94.1257	99.9877	99.979	62.4069	58.4579	99.9664	99.9896	99.9881	99.9769	99.5507	99.436
BF.7	Dilutions	2		10		4		8		11		7		1		3		9		6		5
	43740	-13.9008	-4.4889	25.856	-32.1836	7.86711	9.19109	-88.5582	-15.876	19.6708	7.18659	2.27975	2.89104	-4.25396	-20.5783	18.3003	-6.64365	15.6038	10.0616	25.0383	14.6582	40.4207	4.57787
	14580	-14.1119	2.60749	12.5198	19.6513	15.4139	-30.8006	-11.2217	-38.2766	1.05835	-15.6223	10.8201	-10.4594	5.3076	23.0656	9.37955	25.9516	40.4811	18.8595	-26.5903	-23.0269	4.34528	22.1881
	4860	24.3357	-8.28726	-16.6781	-3.32943	-1.23511	-5.14919	-37.637	-14.5083	33.9807	7.82266	-20.777	-9.61917	-4.38438	4.27648	-3.43582	33.0935	-12.0216	8.94327	-5.96038	10.1602	-14.1489	10.6058
	1620	54.726	50.9288	48.2207	-7.55323	-32.4343	-61.3009	-21.0319	-17.0845	-18.9478	-19.283	-12.8538	-12.8998	11.8499	18.5686	8.18329	34.8245	2.70024	1.2244	2.75947	4.98311	-0.44625	-24.1382
	540	91.4753	94.2582	-24.7548	18.569	-17.3089	-80.3109	40.4181	50.8171	-3.71396	12.6552	-22.7359	-52.8579	75.9793	87.6828	-10.9577	29.5122	17.2757	2.15982	13.704	30.8563	-7.87285	-5.82288
	180	99.8196	99.8457	9.84457	21.7479	16.4191	-14.9151	94.4654	97.4368	20.2644	-1.9981	-23.68	-113.334	98.1554	97.6779	6.34341	30.5415	48.0564	50.9002	30.3446	46.2274	-23.4642	-25.6092
	60	99.848	99.823	-15.5107	-19.2172	88.032	92.8469	99.8643	99.8147	-97.9671	-76.8977	23.2524	19.8915	99.8761	99.6144	39.2314	48.7667	99.7673	94.4334	94.1168	96.9225	55.5324	66.0696
	20	99.8242	99.7992	30.4485	-39.9561	99.7833	99.9047	99.8548	99.8395	-9.15185	-28.0086	90.2418	92.2102	99.8921	99.8893	92.1761	86.7258	99.9015	99.9221	99.8925	99.8884	94.9604	99.8191
BQ.1	Dilutions	2		10		4		8		11		7		1		3		9		6		5
	43740	24.1842	31.71	45.1603	7.75948	26.1734	-29.3162	25.606	26.5761	-4.99472	35.9585	10.4465	-38.2383	27.3762	24.3542	27.0485	-13.5252	12.0883	-6.07976	15.0698	0.318483	18.7707	21.9744
	14580	32.5871	34.5173	4.81303	30.0154	-4.24662	-13.7712	38.0098	41.7516	44.3626	22.8957	25.9225	-14.8306	30.1913	24.9462	34.1084	7.64197	8.25015	-14.2217	5.02856	24.8127	30.0452	9.50716
	4860	32.9028	22.6741	-10.3846	-1.1157	-16.7861	-23.797	21.4922	13.789	45.9852	24.4865	1.1514	-37.3786	20.6277	12.4625	35.3199	4.21384	-9.70285	0.450477	40.4806	25.4383	12.8585	1.89975
	1620	33.6692	39.8673	32.5496	-11.8541	-15.1885	-35.101	24.9358	23.0682	36.6311	35.4289	5.96839	-72.9397	13.8678	33.6486	25.3177	6.85615	-17.5188	-6.99013	36.9993	31.1457	4.04362	13.4623
	540	69.8029	66.2013	32.4379	40.9594	-9.63297	-43.4354	58.6151	62.2252	33.2046	24.4953	-8.55697	-54.3756	38.6863	14.1186	8.45974	-0.79621	-24.6312	-43.6679	20.3276	40.0662	18.2775	4.65432
	180	81.868	85.7627	42.3968	18.0678	11.8049	-27.571	74.9615	77.6528	24.7586	14.6399	-15.5911	-83.607	76.2712	75.409	-6.2119	24.4003	-37.8189	-37.0851	51.7194	43.9524	30.2167	42.271
	60	99.9346	99.9162	28.7688	25.7923	66.7869	48.4483	97.774	94.3091	1.51394	12.7841	-39.6064	-68.5821	99.0761	98.1787	29.4937	41.7169	82.8529	30.3418	80.5703	77.319	58.1273	57.753
	20	99.9404	99.9167	42.6508	24.7281	93.0081	91.2946	99.9415	99.9114	45.5447	16.3263	49.6531	60.5967	99.9426	99.9426	85.1838	75.9852	97.1584	93.8786	99.948	99.945	91.0319	91.1122
XBB	Dilutions	2		10		4		8		11		7		1		3		9		6		5
	43740	33.9841	-21.3992	5.55649	-24.1262	-13.5182	-41.9285	-20.8238	14.0653	-10.6914	15.5053	4.03973	-34.9507	0.071367	21.5138	8.8205	13.827	-2.93207	10.4585	14.5102	-29.4825	30.1756	29.1411
	14580	-2.90893	-13.1063	11.282	10.6597	2.61454	-6.18491	-26.8445	-4.42952	13.6163	-8.71142	2.2929	-28.865	33.6854	-5.90087	27.6246	29.0253	28.4796	9.99122	15.3907	10.5157	19.4065	2.41917
	4860	-0.77858	21.6429	30.5543	34.1901	12.3305	-21.2454	-17.7322	-11.8478	-12.3061	1.99117	-22.1577	-29.2757	22.1424	-15.9348	3.26273	22.7822	37.4173	23.5186	20.8198	25.3418	-33.7469	35.3753
	1620	11.9244	9.88992	35.1845	31.5404	-17.1765	-33.913	-3.43628	-15.7818	12.0744	-15.2389	-50.4686	-47.2991	29.1791	1.84561	15.0942	10.601	-3.3806	-40.739	17.932	13.2579	15.0023	17.5931
	540	33.0561	17.4536	2.10673	-37.3022	-16.8682	-49.5997	-6.08468	-5.68045	-12.3985	-17.1193	-29.6243	-49.365	4.58447	9.99349	13.7225	12.2486	8.27829	0.146879	11.5799	6.38658	-16.042	19.0502
	180	45.1772	50.5765	20.1278	18.152	-24.0586	-26.5102	-18.2049	10.2569	1.09249	10.2208	-2.3954	-62.1053	43.0154	49.1347	-11.7368	14.8188	-28.367	-45.4009	18.3217	21.2217	-1.95987	3.93424
	60	99.1588	99.7194	-1.74013	-2.06258	-17.6077	-49.4394	43.8971	66.2233	-10.7159	-11.3454	-25.2948	-3.57126	83.7105	90.3095	0.163911	16.8599	-27.1407	-11.5217	59.3776	46.2154	36.205	13.1671
	20	99.935	99.9157	28.9601	-15.8584	-8.38027	23.5171	97.9514	99.3056	41.4638	-61.1373	30.8283	-2.15503	99.9393	99.9222	22.8907	45.5845	65.8063	54.4386	98.6086	98.5332	15.5711	34.4394
XBB.1	Dilutions	2		10		4		8		11		7		1		3		9		6		5
	43740	-45.6564	-7.19014	3.65683	30.358	28.3655	4.17073	-21.9813	11.4273	6.49025	26.61	-24.7563	-29.0893	18.0644	-10.0807	21.6674	24.5384	15.2984	-5.84707	-25.6868	10.9368	25.904	23.956
	14580	18.2467	6.10691	32.1968	32.168	38.2012	18.3869	-45.1251	6.41604	-1.66217	10.6023	17.008	16.733	4.88811	8.60758	9.27415	17.057	25.0949	-12.5609	-12.1481	24.7363	33.0205	36.0662
	4860	7.78744	-10.0975	41.0025	28.7283	4.54791	18.6582	-1.23278	11.4048	16.1299	45.0586	20.5004	4.68442	-4.4746	14.2692	26.9592	28.9461	20.9885	14.0795	-7.56783	17.6998	59.2825	43.9062
	1620	3.97795	31.8002	14.6547	47.09	39.2934	1.20387	-7.14963	-0.57586	17.8021	23.4003	23.8346	1.88618	-22.4211	2.28008	23.6627	48.0921	17.3976	-9.54245	18.5547	19.3516	26.6629	42.788
	540	24.1506	40.8433	36.2221	29.4601	42.0932	42.3431	-3.06463	-8.64282	19.3276	35.5491	0.948981	-18.6345	8.93276	-1.83339	19.6625	36.0535	-2.33258	-27.9225	-8.44347	9.95828	50.3218	38.0118
	180	75.8688	79.4999	39.2248	37.0241	32.3283	-10.7238	-2.83253	33.9719	9.84377	15.9818	-5.32938	-29.0854	45.092	56.1135	39.3387	41.6566	-11.6648	-37.1041	30.1727	28.2935	17.1767	41.3107
	60	99.9379	97.129	3.19191	-25.1791	-9.7882	-2.48119	71.6522	76.2218	8.98851	38.6856	29.1821	1.08226	82.4693	83.9052	-2.53019	-25.3039	-30.3548	-49.9978	66.4587	61.4391	39.4471	16.1282
	20	99.9434	99.924	43.8374	41.4675	27.2374	41.8949	99.8284	99.8882	29.27	-10.6966	-44.9155	2.99957	99.9469	99.929	40.6243	18.7634	48.1213	60.3388	89.1708	91.0533	58.9875	22.676
XBB.1.5	Dilutions	2		10		4		8		11		7		1		3		9		6		5
	43740	5.22986	18.9906	23.1035	34.1122	37.3664	32.1672	3.25607	31.7907	45.2899	36.0949	28.7381	0.380826	26.6178	14.9459	30.3483	44.4227	21.5373	-0.74794	5.85279	-18.3967	-2.65104	20.904
	14580	30.0755	35.3914	48.0664	30.4498	11.5172	19.4741	28.1371	29.1157	33.5604	24.6851	13.5142	-5.58011	-4.14627	40.2442	50.2141	45.4036	37.8176	30.5983	16.9179	36.6525	33.769	25.9114
	4860	37.8075	35.631	49.6791	62.1104	26.5466	-19.2694	15.421	44.0009	33.5661	41.6698	24.6885	-14.987	15.8023	33.2722	45.7955	43.883	33.9847	5.87145	7.79285	43.0354	25.5056	20.1946
	1620	22.135	59.8342	50.0447	47.735	28.0975	12.3851	24.7891	24.9891	52.8509	47.7197	31.0984	12.1854	1.8699	63.8702	63.3884	56.8195	38.5348	-14.2443	13.2276	18.2198	13.9307	53.8561
	540	55.5423	40.0744	48.3625	33.6878	28.2004	20.2815	61.1535	50.8249	51.4477	37.5859	18.3248	17.7495	40.2508	67.6389	46.3848	42.8838	-13.1872	-15.7981	-6.7526	41.7257	18.7428	39.9844
	180	85.1661	87.0334	44.9382	56.3188	23.4076	-9.70694	74.4502	77.3042	21.2941	19.6685	13.6728	-9.79086	70.6473	68.4857	41.8087	30.8142	23.3076	-5.10507	46.7061	29.2938	18.7078	27.3213
	60	99.3483	99.8848	50.5321	34.5045	31.2122	-11.574	98.899	94.1555	21.0335	22.5285	-12.1772	14.0512	94.6061	95.4526	41.0841	10.4214	26.5558	12.1335	67.5204	80.8211	18.9398	48.473
	20	99.8938	99.0594	11.8897	-1.07694	9.29052	18.2999	99.9326	99.9068	36.1759	43.1384	53.0934	12.9887	99.9357	99.919	53.1091	53.9002	83.1348	76.2002	96.4993	97.5395	49.5667	19.2365
XBB.1.16	Dilutions	2		10		4		8		11		7		1		3		9		6		5
	43740	-2.41501	19.2584	17.8552	-14.1701	-26.2476	1.89367	30.6242	34.239	40.09	22.1707	7.20269	-32.6455	7.2557	14.6416	13.3129	26.3932	-4.38071	-4.30278	20.587	4.27188	17.4085	14.1081
	14580	4.78015	24.5104	25.2411	-5.39975	-4.66876	-47.2831	23.9488	27.4291	31.9827	32.8904	10.3979	-36.088	23.4083	29.2266	38.8504	28.6046	0.131152	-17.3645	16.488	35.7892	15.9325	14.7004
	4860	12.4432	24.1828	11.5143	20.1458	-5.46717	-22.9618	34.1934	45.6407	39.1462	25.3459	12.8005	-15.8278	25.4979	43.4137	49.425	37.125	4.75651	-35.2997	13.5761	20.5037	21.4403	31.0896
	1620	21.8561	18.2479	16.5309	3.32683	-23.1033	-15.8514	38.6755	47.626	34.9008	34.8512	24.7283	8.37905	15.7876	23.0678	34.649	26.514	-6.09552	-35.7282	20.0482	25.6524	32.5157	2.67964
	540	44.9535	37.6185	6.64464	-9.08982	-13.1063	-70.4962	45.5677	48.633	29.5397	24.2322	17.9945	-5.46742	34.2068	29.6708	31.5964	8.14274	-14.833	-31.521	2.6839	13.7068	11.3217	-12.2228
	180	77.1453	66.0967	-6.0806	-34.8751	-73.3366	-87.4431	63.0341	74.0494	20.3981	32.9495	-10.7261	-31.2581	49.5072	49.8282	22.2461	25.9085	1.33295	-74.3387	12.515	1.61399	3.26209	-11.8079
	60	94.3158	94.667	-1.25846	-32.528	-50.2168	-60.3457	96.5134	96.8877	-4.12107	-2.1672	-9.03199	-7.95953	81.9937	80.5775	16.3463	33.1738	28.2049	-36.358	52.9672	31.75	1.54253	-13.7365
	20	99.9844	99.9533	7.54072	1.66807	-7.86412	-6.97553	99.9752	99.946	-13.5138	42.8433	4.2159	11.6123	98.981	98.9755	47.8236	50.2676	64.841	47.9803	88.4814	79.2677	62.5309	53.411
EG.5	Dilutions	2		10		4		8		11		7		1		3		9		6		5
	43740	-15.112	25.2027	18.7738	-17.159	13.2024	10.4163	2.36376	24.4836	28.8346	8.68779	-2.85662	20.3157	-41.9908	-10.3144	-2.52936	10.2773	6.56739	-31.9163	-43.7035	-11.5476	-41.6756	-16.6176
	14580	8.60569	34.5211	-19.9493	10.9561	7.00185	2.90746	17.949	7.07471	36.0707	19.7946	2.14847	-4.40716	-8.61045	10.291	-17.3568	7.03005	-18.7553	-23.4289	-28.7825	-21.9761	-14.3003	-4.5719
	4860	0.276848	16.2071	13.9814	-1.33004	1.72033	2.51704	8.576	16.9557	15.6364	4.58505	-4.48342	5.1578	-23.5551	-15.4412	-10.6792	-14.2211	-18.5796	-0.28709	-51.2813	-15.1088	-7.37455	0.647432
	1620	-3.33249	35.2212	-11.632	14.1459	7.01337	13.7418	18.0285	14.1833	14.1855	-2.1303	-1.05666	9.24544	-32.5304	3.31503	21.1223	1.6115	8.84192	-20.7366	-48.1948	-35.988	-34.5691	6.55004
	540	21.2745	27.0601	7.79256	-9.00263	-6.9379	-3.29986	5.67399	6.33738	3.82669	-12.1825	7.36128	4.9898	-15.3238	10.454	15.106	8.50314	-12.9239	-38.357	-35.7738	-47.388	-13.305	-38.838
	180	42.6405	26.7472	12.4729	23.1604	-19.4272	1.98246	15.4612	22.1993	10.2513	5.08916	18.472	-8.35142	32.3436	10.1034	5.4382	4.03263	-60.6232	2.01658	-31.5281	-38.7527	-13.6913	-14.8079
	60	89.7725	84.0229	-0.8626	3.81814	-28.682	-0.14397	72.9049	64.5959	8.29036	-20.3126	23.0446	19.9102	57.1108	66.0397	1.0515	10.1327	-62.0022	-29.1353	-8.49587	3.57973	-35.9459	-23.5886
	20	99.9516	98.5733	-15.2602	11.0917	-22.3678	18.9641	98.9892	95.6826	20.1552	-1.89589	16.9215	30.6503	99.952	99.9254	21.4543	36.5526	-11.9551	-4.41489	63.1881	47.9782	-13.2609	6.26504
EG.5.1	Dilutions	2		10		4		8		11		7		1		3		9		6		5
	43740	17.8511	31.3947	27.3476	20.7878	9.50055	20.8068	20.6314	19.6253	13.5538	21.8416	14.7081	-0.71262	2.23693	-8.35437	2.22851	13.2707	24.5653	8.32914	11.8052	12.7038	0.592167	21.8094
	14580	13.349	18.4679	27.3042	24.5652	30.8742	21.57	18.3375	28.3979	24.4127	28.5489	24.4258	31.0114	-5.34725	-5.01769	-5.98995	5.77397	13.0279	15.3479	9.91063	20.5693	-5.0254	15.7296
	4860	-2.10213	34.4612	27.9962	32.8468	33.0516	0.297234	25.319	30.1733	34.1239	46.2263	26.7961	24.3904	-29.3029	3.72513	7.64	7.29637	35.3316	36.0864	18.5734	17.046	-22.4731	-3.18482
	1620	28.4496	35.1104	36.77	35.976	20.837	37.3776	31.4534	29.4449	30.0502	3.34697	16.9552	34.924	-21.8099	17.2448	15.7094	16.0332	0.279864	6.68462	15.8332	29.3413	-25.9794	20.4737
	540	47.9895	54.2343	42.4899	20.6576	12.1929	13.1814	21.1862	38.8996	37.9547	24.5946	41.371	28.6216	12.1417	0.651201	7.758	37.327	28.4946	7.95307	13.0967	13.2296	-20.2803	-2.32697
	180	61.8214	50.5889	16.8266	38.3317	19.8238	1.50406	40.4024	41.4552	29.2674	27.4499	31.2465	27.423	19.229	24.9024	6.75486	-9.8519	4.70079	18.5277	-4.3312	3.05785	-18.8902	28.1137
	60	87.2271	90.7922	29.2705	20.7759	8.50442	2.17577	80.9628	76.2002	6.54288	35.6559	19.8198	38.725	71.416	75.3128	25.6902	19.1106	-15.2341	7.87376	27.2314	39.3807	-4.8137	21.0265
	20	99.9723	99.9597	33.7833	36.903	28.2523	13.8345	99.7076	99.9443	53.6748	27.7693	33.5245	37.2218	99.2526	98.9842	53.2398	31.8085	26.4567	18.6501	78.3371	78.5188	26.0491	49.7351
FL.1.5	Dilutions	2		10		4		8		11		7		1		3		9		6		5
	43740	-0.75783	4.12805	16.8684	18.4198	20.9713	18.097	19.4514	18.3533	3.38592	5.88173	21.4034	6.11354	-24.9437	-6.303	-26.6429	2.19978	-10.4554	-13.9285	-33.7497	-10.7691	-10.7406	8.32461
	14580	-3.674	5.75971	21.5282	17.8434	20.6486	20.6157	24.4212	15.9069	8.26395	9.68352	24.2748	10.4388	-38.1981	-13.5998	-3.77528	8.16995	-3.70474	0.405166	-40.7327	-8.92397	-11.732	-0.29469
	4860	-2.15082	4.54687	25.1856	14.3512	12.2657	19.6824	22.7614	33.5079	11.2494	11.5022	14.8365	18.574	-34.8838	2.75956	-7.89564	13.1008	-1.9896	4.18966	-40.0815	-34.3846	-17.6059	8.61201
	1620	3.9711	5.05511	25.646	27.58	17.8888	16.7368	25.303	36.8451	11.6742	6.4836	17.7892	18.9332	-20.681	-6.2602	-5.38674	9.08754	-9.7727	-2.93172	-16.2865	-7.57372	-18.4	12.867
	540	10.2136	15.1136	22.8442	25.4945	17.1608	11.9946	33.0064	29.6956	3.93291	0.416089	20.1443	24.6527	-26.4322	1.82682	3.81926	19.3526	-12.7379	-6.13783	-13.374	-4.78695	1.12755	11.4261
	180	30.6289	31.8684	23.662	21.5097	11.1253	11.0534	34.6057	40.9906	5.71901	-1.36393	20.5103	13.3125	7.78295	16.0834	5.41384	14.3683	-16.4044	-22.5858	5.95599	-1.19742	-5.26431	13.7932
	60	78.6312	83.5348	26.9238	22.1089	2.08007	9.54548	65.4088	65.8508	9.30426	10.778	24.4216	22.7321	54.4214	58.3278	16.0528	19.736	-24.5135	-16.0394	22.4526	14.5827	1.6556	0.405361
	20	99.962	99.7392	42.0954	48.4239	10.4356	14.2239	98.3345	98.5112	35.0502	31.9629	30.2923	43.8	96.7834	97.9501	44.322	50.6925	19.3608	30.8638	74.1448	68.4428	38.5708	45.6412
FL.1.5.1	Dilutions	2		10		4		8		11		7		1		3		9		6		5
	43740	8.64263	12.15	-3.83773	-22.9404	18.7646	28.8145	30.965	7.48332	7.81625	-5.35388	38.0082	9.16359	-35.0521	9.02437	-17.2335	7.92117	18.1529	4.24086	-46.0433	21.7813	-28.3387	20.2646
	14580	8.99812	6.53046	4.41901	-7.95598	15.2497	16.4156	4.47743	2.17044	6.68578	-15.0057	43.1068	2.50317	-29.8948	2.05401	-12.9906	14.8791	-4.04299	19.8489	-0.23234	30.435	-54.9507	16.3005
	4860	16.3201	21.1198	2.88011	-9.34971	24.235	26.4914	10.9382	12.7126	17.4118	-19.433	16.8374	13.1855	-35.8955	12.7833	-17.9103	19.1801	10.8686	5.95278	-37.261	19.6416	-25.5189	0.745253
	1620	9.42525	10.2352	-6.86608	-16.9246	26.0235	30.7544	12.0573	8.41097	10.658	-15.224	21.4946	5.73785	-27.4053	3.25557	2.33916	24.2373	15.6569	-16.7295	4.71685	1.49599	-9.76095	4.51069
	540	39.421	37.3001	15.9194	-1.72174	11.9132	21.7461	23.493	41.1916	17.3259	8.53543	31.3397	13.99	6.46319	18.12	5.31777	24.1533	23.7592	26.2031	-16.0313	20.0847	-31.1985	-0.70241
	180	39.4867	61.5725	-4.36178	17.7207	26.4546	13.4738	28.8566	32.4095	29.3623	24.2088	6.35187	41.1243	-3.62947	12.733	15.4223	-6.79345	-2.19101	-1.38128	-43.3755	13.1916	-10.3461	27.3002
	60	86.8616	87.7394	5.1125	-3.80222	27.9559	22.1138	57.737	72.6064	38.733	10.2937	34.2107	21.2144	60.9983	73.1883	15.8925	35.9422	-12.1764	1.22353	6.74391	28.7056	-20.8415	18.6965
	20	98.974	98.8061	46.2056	29.8989	42.7845	44.7946	99.236	99.7834	52.735	32.6563	41.5542	36.6547	96.2652	97.2851	38.0824	60.6009	20.8594	9.79571	67.4424	58.77	25.497	39.7943
HK.3	Dilutions	2		10		4		8		11		7		1		3		9		6		5
	43740	33.4481	15.36	17.1294	-6.19435	23.1661	13.4775	29.6842	19.1084	26.3436	14.9647	-4.68552	4.67953	-17.3287	27.7272	6.09511	5.99112	21.936	19.464	-3.96793	30.0893	-8.9701	26.6347
	14580	7.69912	7.05039	17.1599	10.4656	17.8052	7.04256	41.2135	30.713	11.0195	25.4022	8.41715	6.80375	-11.6249	14.1339	-2.0471	10.0675	31.2802	8.50615	17.9808	15.3451	-9.84997	36.6431
	4860	23.3961	40.7319	27.187	-17.5646	36.8277	34.2949	33.5054	36.9758	26.9741	12.5476	11.9786	6.13847	-2.18169	-0.21169	-0.72399	28.4277	0.997911	29.1144	-1.22469	-11.3751	-0.50439	24.1656
	1620	34.9539	29.631	22.8185	-17.4996	18.1318	28.2109	40.7644	30.5343	15.8617	13.5587	6.32308	23.6681	17.3923	12.0428	-12.9551	16.2819	-1.64468	5.51265	-24.3057	20.6298	3.73755	35.6666
	540	46.0786	50.3018	7.29764	-5.68654	34.1459	34.025	34.9747	27.549	17.6121	1.04516	28.2258	1.15904	6.57426	19.3857	5.09584	44.2382	19.4837	10.1687	-23.8405	2.62666	18.0189	31.222
	180	56.7499	55.5278	15.3271	-2.77349	36.701	32.9237	28.8562	31.9201	23.2921	-0.92939	28.242	8.89409	13.906	46.5169	32.3743	45.5921	19.3213	-3.81283	12.4527	22.9402	25.0401	17.8201
	60	87.9045	82.9758	5.3948	1.1838	30.2812	15.9778	48.1236	41.6772	29.5757	9.11737	14.9273	8.31756	39.9915	47.8603	25.4824	27.2607	9.76614	-14.4129	-14.2935	19.6837	8.3032	44.2363
	20	98.6406	99.8407	35.8588	36.6254	68.1466	45.3909	89.3522	94.7281	46.8628	48.8601	64.1773	64.3595	76.7146	74.0203	59.1084	59.7913	-4.55492	-15.8276	53.0432	58.1266	30.0969	56.2192
SARS-CoV-1	Dilutions	2		10		4		8		11		7		1		3		9		6		5
	43740	-25.0003	14.8076	13.8448	8.33647	21.55	2.78494	-7.39954	24.1272	17.546	35.8769	46.1099	25.096	-3.00518	10.1101	20.0806	17.5548	11.57	29.2841	-16.4313	-2.65998	15.7698	1.00549
	14580	-19.6496	29.0586	34.4532	41.3002	32.8478	-0.18965	32.815	24.2496	42.939	52.4976	31.46	31.6261	2.15953	11.8569	19.4829	20.4026	10.4414	3.11353	-66.2011	2.06727	24.4935	3.8757
	4860	-18.2661	15.2193	31.4268	47.1675	29.3315	37.7493	20.4599	32.6359	55.8624	31.3699	41.8635	23.1318	-22.9694	2.08044	31.4607	38.273	26.4296	31.9968	-16.1706	-14.6301	-3.06891	12.7418
	1620	-14.8646	21.62	30.911	27.8512	45.3299	32.183	2.07195	33.8071	38.753	51.7965	31.0355	38.8068	16.6769	31.4089	43.3474	59.0665	29.6672	31.266	-18.1522	28.6848	26.3241	33.7561
	540	23.9948	35.7619	35.8372	40.2579	56.4733	20.5637	19.4412	27.8787	48.0551	41.1743	45.3843	32.4828	4.86221	18.2544	46.4482	31.8726	55.4823	26.4105	1.66651	5.29686	24.2289	26.8316
	180	49.2105	54.802	45.4213	37.0458	43.2165	28.6061	-1.68469	40.9633	44.9954	50.5201	44.0189	17.6661	26.0184	35.9602	52.6087	45.4144	54.8368	36.2896	-12.8044	8.74487	26.5295	29.8433
	60	71.7678	68.0596	25.9852	19.8936	51.5372	59.0407	37.5018	31.8111	33.2543	56.7692	51.0732	54.5878	61.5726	42.5374	31.4133	21.9155	30.0609	56.3698	28.0493	41.0981	43.4309	43.8644
	20	93.8685	95.2878	34.6393	39.342	90.7749	67.0972	69.2021	42.6987	53.9323	25.0289	69.8208	63.204	93.0444	92.4982	53.6187	57.0067	67.3175	52.0121	66.1463	46.7726	68.9924	75.8153

## Sheet: Fig.1D
			2	10	4	8	11	7	1	3	9	6	5		GEOMEAN
	WT		2463	12	109	1045	11	20	2714	2196	143.3	528.5	815.7		253.071
	Delta		3437	12	68.01	1082	11	60	469.5	42.43	157.4	118.5	60		114.573
	BA.1		1824	12	148.2	1217	11	110.6	622.7	118	527.3	208.4	125.5		175.508
	BA.2		2611	12	155.1	1702	11	100.4	1068	51.04	180.2	400.7	215.4		183.078
	BA.3		6827	12	47.6	2573	11	27.85	1554	130.5	444.4	456.8	335.7		213.715
	BA.4/5		1378	12	124.1	1427	11	67.87	618	63.35	121.3	148.1	141.1		132.278
	BA.2.75		2194	12	106.2	1179	11	41.84	538.5	32.26	196.1	159.2	113.3		122.501
	BF.7		1692	12	84.43	534.4	11	59.59	901.2	61.01	183.1	169.4	61.65		118.237
	BQ.1		1890	12	61.1	1088	11	20	463	43.99	60.95	374.7	99.99		104.02
	XBB		222.8	12	14	60.81	11	13	165.7	15	17	73.7	16		29.7601
	XBB.1		385.4	12	14	90.62	11	13	168	15	17	91.92	16		33.135
	XBB.1.5		1522	12	14	998.6	11	13	859.7	15	17	161.6	16		57.0152
	XBB.1.16		480.9	12	14	1583	11	13	368.7	15	20.29	50.29	16		45.3071
	EG.5		172.1	12	14	89.79	11	13	81.47	15	17	20.28	16		25.1103
	EG.5.1		581.1	12	14	343.9	11	13	99.09	15	17	40.21	16		34.3296
	FL.1.5		126.8	12	14	264.7	11	13	67.91	15	17	30.34	16		27.4912
	FL.1.5.1		280.5	12	14	139.5	11	13	74.77	15	17	26.06	16		27.7362
	HK.3		570	12	14	165.2	11	21.73	59.27	26.52	17	21.47	16		31.8917
	SARS-CoV-1		182	12	177	20	11	65.78	87.38	20.67	63.78	27.22	58.75		43.4063

## Sheet: Fig.2A
	WT S					WT RBD
	Donor 1	Donor 2	Total			Donor 1	Donor 2	Total
	1.602	0.082	0.082			0.0595	0.0825	0.0825
	1.747	0.072	0.072			0.0915	0.084	0.084
	1.8065	0.0895	0.0895			1.685	0.0895	0.0895
	1.748	0.082	0.082			1.582	0.084	0.084
	0.083	2.4655	2.4655			0.1055	1.6405	1.6405
	0.0965	2.4015	2.4015			0.086	0.09	0.09
	0.0695	2.376	2.376			0.0605	1.2055	1.2055
	0.2225	2.488	2.488			0.064	1.8705	1.8705
	0.0805	2.468	2.468			0.07	0.0965	0.0965
	1.845	2.5755	2.5755			0.09	1.955	1.955
	1.995	0.094	0.094			1.875	0.0965	0.0965
	0.116	2.5875	2.5875			0.048	1.8855	1.8855
	1.7785	0.1165	0.1165			0.049	0.12	0.12
	0.345	2.583	2.583			0.1165	1.8505	1.8505
	1.61	2.14	2.14			1.152	0.105	0.105
	1.7005	2.478	2.478			0.054	1.851	1.851
	0.0645	2.4885	2.4885			0.056	0.108	0.108
	0.0705	1.9085	1.9085			0.057	0.105	0.105
	1.5245	1.948	1.948			0.173	0.1165	0.1165
	0.073	2.254	2.254			0.0545	1.427	1.427
	1.109	0.121	0.121			0.4745	0.116	0.116
	0.146	0.112	0.112			0.073	0.117	0.117
	1.9525	2.6265	2.6265			1.7315	2.2615	2.2615
	0.0655	0.0915	0.0915			0.062	0.085	0.085
	1.69	2.3485	2.3485			1.8145	2.1415	2.1415
	1.692	2.268	2.268			0.079	0.0915	0.0915
	0.644	2.1905	2.1905			0.088	0.088	0.088
	0.233	0.081	0.081			0.105	0.081	0.081
	1.7325	1.9105	1.9105			0.974	0.0795	0.0795
	1.53	2.083	2.083			0.062	1.4635	1.4635
		2.1005	2.1005				0.0835	0.0835
		0.078	0.078				0.0955	0.0955
		0.713	0.713				0.3255	0.3255
		0.0975	0.0975				0.086	0.086
		2.167	2.167				0.0925	0.0925
		2.1655	2.1655				0.8375	0.8375
		2.1145	2.1145				0.0945	0.0945
		2.0245	2.0245				0.103	0.103
		2.2445	2.2445				1.981	1.981
		2.0705	2.0705				1.6295	1.6295
		2.017	2.017				0.8915	0.8915
		2.184	2.184				1.7315	1.7315
			1.602					0.0595
			1.747					0.0915
			1.8065					1.685
			1.748					1.582
			0.083					0.1055
			0.0965					0.086
			0.0695					0.0605
			0.2225					0.064
			0.0805					0.07
			1.845					0.09
			1.995					1.875
			0.116					0.048
			1.7785					0.049
			0.345					0.1165
			1.61					1.152
			1.7005					0.054
			0.0645					0.056
			0.0705					0.057
			1.5245					0.173
			0.073					0.0545
			1.109					0.4745
			0.146					0.073
			1.9525					1.7315
			0.0655					0.062
			1.69					1.8145
			1.692					0.079
			0.644					0.088
			0.233					0.105
			1.7325					0.974
			1.53					0.062

## Sheet: Fig.2C
		Frequency (%)
	IGKV1-5	3.5596
	IGKV1-6	0.496689
	IGKV1-8	0.248344
	IGKV1-9	27.3179
	IGKV1-12	1.73841
	IGKV1-13	0.662252
	IGKV1-16	0.082781
	IGKV1-17	0.331126
	IGKV1-27	0.827815
	IGKV1-33	19.6192
	IGKV1-39	4.55298
	IGKV1D-12	0.331126
	IGKV1D-13	0.082781
	IGKV1D-39	0.082781
	IGKV1-NL1	0.745033
	IGKV2D-30	0.248344
	IGKV3-11	0.993377
	IGKV3-15	4.96689
	IGKV3-20	14.3212
	IGKV3D-15	0.331126
	IGKV3D-20	0.165563
	IGKV4-1	0.413907
	IGLV1-40	4.38742
	IGLV1-44	0.413907
	IGLV1-47	1.07616
	IGLV1-50	0.082781
	IGLV1-51	0.827815
	IGLV2-11	0.082781
	IGLV2-14	3.80795
	IGLV2-23	2.40066
	IGLV2-8	1.49007
	IGLV3-1	0.165563
	IGLV3-19	0.082781
	IGLV3-21	1.49007
	IGLV3-25	0.165563
	IGLV3-27	0.082781
	IGLV4-69	0.248344
	IGLV6-57	0.827815
	IGLV7-46	0.165563
	IGLV9-49	0.082781

## Sheet: Fig.4B
	Mut-lib-1 post 3rd sorting																		Mut-lib-2 post 3rd sorting																					Combined
KXD01	Position	F	K	L	N	R	W												Position	E	G	H	K	L	N	Q	R	S	T	W										Position	E	F	G	H	K	L	N	Q	R
	355	0	0.0238095	0	0	0	0												375	0	0	0	0	0.0243902	0	0	0	0	0	0										355	0	0	0	0	0.0120482	0	0	0	0
	390	0	0	0	0.0238095	0	0												405	0	0	0	0.0243902	0	0	0	0	0	0	0										375	0	0	0	0	0	0.0120482	0	0	0
	420	0	0.5	0	0.0714286	0.0714286	0												420	0	0	0	0.365854	0	0.0243902	0.0731707	0.0487805	0	0	0.0243902										390	0	0	0	0	0	0	0.0120482	0	0
	421	0	0.119048	0	0	0	0												421	0	0	0.0243902	0.121951	0	0	0	0.0243902	0	0	0										405	0	0	0	0	0.0120482	0	0	0	0
	442	0	0	0	0.0238095	0	0												456	0	0	0	0	0	0	0	0.0243902	0	0	0										420	0	0	0	0	0.433735	0	0.0481928	0.0361446	0.060241
	455	0	0	0	0	0	0.0238095												475	0.097561	0	0	0.0731707	0	0	0	0.0731707	0	0	0										421	0	0	0	0.0120482	0.120482	0	0	0	0.0120482
	456	0	0.0714286	0	0	0.0238095	0												490	0	0	0	0	0	0	0	0	0.0243902	0	0										442	0	0	0	0	0	0	0.0120482	0	0
	475	0.0238095	0.0238095	0	0	0.0714286	0												493	0	0	0	0.0731707	0	0	0	0	0	0	0										455	0	0	0	0	0	0	0	0	0
	493	0	0.0238095	0.0238095	0	0	0												524	0	0.0243902	0	0	0	0	0	0	0	0	0										456	0	0	0	0	0.0361446	0	0	0	0.0240964
	523	0	0	0.047619	0	0	0												529	0	0	0	0	0	0	0	0	0	0.0243902	0										475	0.0481928	0.0120482	0	0	0.0481928	0	0	0	0.0722892
	530	0.0238095	0	0	0	0	0												531	0	0	0.0243902	0	0	0	0	0	0	0	0										490	0	0	0	0	0	0	0	0	0
																																								493	0	0	0	0	0.0481928	0.0120482	0	0	0
																																								523	0	0	0	0	0	0.0240964	0	0	0
																																								524	0	0	0.0120482	0	0	0	0	0	0
																																								529	0	0	0	0	0	0	0	0	0
																																								530	0	0.0120482	0	0	0	0	0	0	0
																																								531	0	0	0	0.0120482	0	0	0	0	0
KXD02	Position	A	E	F	H	I	K	L	M	N	R	W							Position	C	D	F	G	H	I	K	L	N	P	Q	R	S	T	V	W	Y				Position	A	C	D	E	F	G	H	I	K
	340	0	0	0	0	0	0	0	0.025	0	0	0							332	0	0	0	0	0	0	0	0	0.0222222	0	0	0	0	0	0	0	0				332	0	0	0	0	0	0	0	0	0
	350	0	0	0	0	0	0	0	0	0	0.025	0							348	0	0	0	0	0	0	0	0	0	0	0	0	0	0	0	0	0.0222222				340	0	0	0	0	0	0	0	0	0
	358	0	0	0.025	0	0	0	0	0	0	0	0							357	0	0	0	0	0	0.0222222	0	0	0	0	0	0	0	0	0	0	0				348	0	0	0	0	0	0	0	0	0
	370	0.05	0	0	0	0	0	0	0	0	0	0							385	0	0	0	0	0	0	0	0	0.0222222	0	0	0	0	0	0	0	0				350	0	0	0	0	0	0	0	0	0
	420	0	0	0	0	0	0.1	0.025	0	0.025	0.05	0.025							386	0	0	0	0	0	0	0	0	0	0	0	0	0.0222222	0	0	0	0				357	0	0	0	0	0	0	0	0.0117647	0
	421	0	0	0	0	0	0.075	0	0	0	0.025	0							409	0	0	0	0	0	0	0	0.0222222	0	0	0	0	0	0	0	0	0				358	0	0	0	0	0.0117647	0	0	0	0
	425	0	0	0	0	0	0	0	0.025	0	0	0							420	0.0222222	0	0	0	0.0222222	0	0.111111	0	0.0222222	0	0	0.0444444	0	0	0	0.0444444	0.0888889				370	0.0235294	0	0	0	0	0	0	0	0
	455	0	0	0	0	0	0.05	0	0	0	0	0.025							421	0	0	0	0	0.0222222	0	0.0666667	0	0.0222222	0	0	0.0444444	0	0	0	0	0				385	0	0	0	0	0	0	0	0	0
	456	0	0	0	0	0	0.05	0	0.025	0	0.075	0							434	0	0	0.0222222	0	0	0	0	0	0	0	0	0	0	0	0	0	0				386	0	0	0	0	0	0	0	0	0
	468	0	0	0	0	0	0	0	0.025	0	0	0							442	0	0	0	0	0	0	0	0	0.0222222	0	0	0	0	0	0	0	0				409	0	0	0	0	0	0	0	0	0
	475	0	0.05	0.025	0	0.025	0	0	0	0.125	0.025	0							455	0	0	0	0	0	0	0.0444444	0	0	0.0222222	0	0	0	0	0	0.0222222	0				420	0	0.0117647	0	0	0	0	0.0117647	0	0.105882
	487	0	0	0	0	0	0.1	0	0	0	0	0							456	0	0	0	0	0	0	0.0444444	0	0	0	0	0	0.0666667	0	0	0	0				421	0	0	0	0	0	0	0.0117647	0	0.0705882
	489	0	0	0	0.025	0	0	0	0	0	0	0							457	0	0	0	0	0.0222222	0	0	0	0	0	0	0	0	0	0	0	0				425	0	0	0	0	0	0	0	0	0
	530	0	0	0	0	0	0	0	0	0	0.025	0							473	0	0	0	0	0	0.0222222	0	0	0	0	0	0	0	0	0	0	0				434	0	0	0	0	0.0117647	0	0	0	0
																			475	0	0	0	0	0	0.0222222	0.0444444	0	0	0	0.0222222	0	0	0.0222222	0	0	0				442	0	0	0	0	0	0	0	0	0
																			484	0	0	0	0	0	0	0	0	0	0	0	0	0.0222222	0	0	0	0				455	0	0	0	0	0	0	0	0	0.0470588
																			487	0	0	0	0	0	0	0.111111	0	0	0	0	0	0	0	0	0	0				456	0	0	0	0	0	0	0	0	0.0470588
																			489	0	0	0	0	0.0222222	0	0	0	0	0	0	0	0	0	0	0	0				457	0	0	0	0	0	0	0.0117647	0	0
																			519	0	0.0444444	0	0	0	0	0	0	0	0	0	0	0	0	0	0	0				468	0	0	0	0	0	0	0	0	0
																			524	0	0	0	0.0222222	0	0	0	0	0	0	0	0	0	0	0	0	0				473	0	0	0	0	0	0	0	0.0117647	0
																			527	0	0	0	0	0	0	0	0	0	0	0.0444444	0	0	0	0.0222222	0	0				475	0	0	0	0.0235294	0.0117647	0	0	0.0235294	0.0235294
																																								484	0	0	0	0	0	0	0	0	0
																																								487	0	0	0	0	0	0	0	0	0.105882
																																								489	0	0	0	0	0	0	0.0235294	0	0
																																								519	0	0	0.0235294	0	0	0	0	0	0
																																								524	0	0	0	0	0	0.0117647	0	0	0
																																								527	0	0	0	0	0	0	0	0	0
																																								530	0	0	0	0	0	0	0	0	0
KXD03	Position	F	H	K	M	N	P	R	Y										Position	F	G	H	K	M	N	R	S													Position	F	G	H	K	M	N	P	R	S
	420	0	0.030303	0.30303	0	0.030303	0	0.121212	0										366	0	0	0	0.0217391	0	0	0	0													366	0	0	0	0.0126582	0	0	0	0	0
	421	0	0	0.0606061	0	0.0606061	0	0	0										420	0	0	0.0217391	0.217391	0	0.0652174	0.0869565	0													420	0	0	0.0253165	0.253165	0	0.0506329	0	0.101266	0
	427	0	0	0.030303	0	0	0	0	0										421	0	0	0	0.152174	0	0.0217391	0	0													421	0	0	0	0.113924	0	0.0379747	0	0	0
	455	0	0	0.242424	0.0606061	0	0	0.030303	0										455	0	0	0	0.152174	0.0217391	0	0	0													427	0	0	0	0.0126582	0	0	0	0	0
	456	0	0	0.030303	0	0.030303	0	0.030303	0										456	0	0	0	0.0869565	0	0.0434783	0.0869565	0													455	0	0	0	0.189873	0.0379747	0	0	0.0126582	0
	460	0.0606061	0	0	0	0	0	0	0.030303										466	0	0	0	0.0217391	0	0	0	0													456	0	0	0	0.0632911	0	0.0379747	0	0.0632911	0
	486	0	0	0	0	0.030303	0	0	0										475	0	0	0	0.0217391	0	0.0217391	0	0													460	0.0253165	0	0	0	0	0	0	0	0
	493	0.030303	0	0	0	0	0	0	0										493	0.0217391	0	0	0	0	0	0	0													466	0	0	0	0.0126582	0	0	0	0	0
	525	0	0	0	0	0	0	0.030303	0										495	0	0	0.0217391	0	0	0	0	0													475	0	0	0	0.0126582	0	0.0126582	0	0	0
	530	0.030303	0	0	0	0	0	0	0										508	0	0	0.0217391	0	0	0	0	0													486	0	0	0	0	0	0.0126582	0	0	0
	531	0	0	0	0	0	0.030303	0	0										524	0	0.0217391	0	0	0	0	0	0													493	0.0253165	0	0	0	0	0	0	0	0
																			526	0	0	0	0	0	0	0	0.0217391													495	0	0	0.0126582	0	0	0	0	0	0
																																								508	0	0	0.0126582	0	0	0	0	0	0
																																								524	0	0.0126582	0	0	0	0	0	0	0
																																								525	0	0	0	0	0	0	0	0.0126582	0
																																								526	0	0	0	0	0	0	0	0	0.0126582
																																								530	0.0126582	0	0	0	0	0	0	0	0
																																								531	0	0	0	0	0	0	0.0126582	0	0
KXD04	Position	A	E	F	H	I	K	L	M	N	P	Q	R	V	W				Position	A	D	E	F	G	H	I	K	L	M	N	P	Q	R	T	V	W	Y			Position	A	D	E	F	G	H	I	K	L
	365	0	0	0	0	0	0	0.0212766	0	0	0	0	0	0	0				333	0	0	0	0	0	0	0	0	0	0	0	0.0212766	0	0	0	0	0	0			333	0	0	0	0	0	0	0	0	0
	376	0	0	0	0	0	0	0	0	0	0	0	0.0212766	0	0				344	0	0	0	0	0	0	0	0	0	0	0	0	0	0	0.0212766	0	0	0			344	0	0	0	0	0	0	0	0	0
	420	0	0.0212766	0	0.0212766	0	0.212766	0.0212766	0	0.0425532	0	0.0425532	0.148936	0	0				374	0	0	0	0	0	0	0	0.0425532	0	0	0	0	0	0	0	0.0212766	0	0			365	0	0	0	0	0	0	0	0	0.0106383
	425	0	0	0	0	0.0212766	0	0	0	0	0	0	0	0	0				375	0	0.0212766	0	0	0	0	0	0	0	0	0	0	0	0	0	0	0	0			374	0	0	0	0	0	0	0	0.0212766	0
	455	0	0	0	0	0	0.106383	0	0	0	0.0212766	0	0	0	0.0638298				395	0	0	0	0	0	0	0	0	0.0425532	0	0	0	0	0	0	0	0	0			375	0	0.0106383	0	0	0	0	0	0	0
	456	0	0	0	0	0	0.0212766	0	0.0212766	0	0	0	0.0425532	0.0212766	0				420	0	0	0	0	0	0.0212766	0	0.12766	0.0425532	0.0212766	0.0212766	0	0.0851064	0.0425532	0.0212766	0	0	0.0212766			376	0	0	0	0	0	0	0	0	0
	460	0.0425532	0	0	0.0425532	0	0	0	0	0	0.0212766	0	0	0	0				421	0	0	0	0	0	0	0	0	0	0	0	0	0	0	0	0	0.0212766	0			395	0	0	0	0	0	0	0	0	0.0212766
	461	0	0	0	0	0.0212766	0	0	0	0	0	0	0	0	0				441	0.0212766	0	0	0	0	0	0	0	0	0	0	0	0	0	0	0	0	0			420	0	0	0.0106383	0	0	0.0212766	0	0.170213	0.0319149
	475	0	0	0	0	0.0212766	0	0	0	0.0851064	0	0	0	0	0				455	0.0212766	0	0	0	0	0	0	0.148936	0	0	0	0.0212766	0	0	0	0	0	0			421	0	0	0	0	0	0	0	0	0
	486	0	0	0	0	0	0	0	0	0.0212766	0	0	0	0	0				456	0	0	0	0	0	0	0	0.0425532	0	0	0	0	0	0	0	0	0	0			425	0	0	0	0	0	0	0.0106383	0	0
	493	0	0	0	0	0	0.0638298	0	0	0	0	0	0	0	0				457	0	0	0	0	0	0	0	0	0	0.0212766	0	0	0	0	0	0	0	0			441	0.0106383	0	0	0	0	0	0	0	0
	504	0	0	0	0	0	0	0	0	0	0	0.0425532	0	0	0				460	0	0	0	0.0212766	0	0.0212766	0	0	0	0	0	0	0	0	0	0	0	0.0212766			455	0.0106383	0	0	0	0	0	0	0.12766	0
	523	0	0	0	0	0	0	0.0425532	0	0	0	0	0	0	0				471	0	0.0212766	0	0	0	0	0	0	0	0	0	0	0	0	0	0	0	0			456	0	0	0	0	0	0	0	0.0319149	0
	530	0	0	0.0425532	0	0	0	0	0	0	0	0	0.0212766	0	0				475	0	0	0.0212766	0	0	0	0.0425532	0	0	0	0.0425532	0	0.0638298	0.0212766	0	0	0	0			457	0	0	0	0	0	0	0	0	0
																			487	0	0	0	0	0	0	0	0.0851064	0	0	0	0	0	0	0	0	0	0			460	0.0212766	0	0	0.0106383	0	0.0319149	0	0	0
																			489	0	0	0	0	0	0.0212766	0	0	0	0	0	0	0	0	0	0	0	0			461	0	0	0	0	0	0	0.0106383	0	0
																			498	0	0	0	0	0	0	0.0212766	0	0	0	0	0	0	0	0	0	0	0			471	0	0.0106383	0	0	0	0	0	0	0
																			504	0	0	0	0	0	0	0	0	0	0.0212766	0	0	0	0	0	0	0	0			475	0	0	0.0106383	0	0	0	0.0319149	0	0
																			524	0	0	0	0	0.0212766	0	0	0	0	0	0	0	0	0	0	0	0	0			486	0	0	0	0	0	0	0	0	0
																																								487	0	0	0	0	0	0	0	0.0425532	0
																																								489	0	0	0	0	0	0.0106383	0	0	0
																																								493	0	0	0	0	0	0	0	0.0319149	0
																																								498	0	0	0	0	0	0	0.0106383	0	0
																																								504	0	0	0	0	0	0	0	0	0
																																								523	0	0	0	0	0	0	0	0	0.0212766
																																								524	0	0	0	0	0.0106383	0	0	0	0
																																								530	0	0	0	0.0212766	0	0	0	0	0
KXD05	Position	D	G	I	K	L	M	N	P	R	S	V	W						Position	E	F	G	H	K	L	N	R	S	W	Y										Position	D	E	F	G	H	I	K	L	M
	334	0	0	0.0222222	0	0	0	0	0	0	0	0	0						375	0	0	0.0204082	0	0	0.0204082	0	0	0	0	0										334	0	0	0	0	0	0.0106383	0	0	0
	335	0	0	0.0222222	0	0	0	0	0	0	0	0	0						420	0	0	0	0.0204082	0.306122	0	0.0408163	0.0612245	0	0	0										335	0	0	0	0	0	0.0106383	0	0	0
	383	0	0	0	0	0	0.0222222	0	0	0	0	0	0						421	0	0	0	0	0.0204082	0	0	0.0408163	0	0.0204082	0										375	0	0	0	0.0106383	0	0	0	0.0106383	0
	385	0	0.0222222	0	0	0	0	0	0	0	0	0	0						428	0	0	0	0	0.0204082	0	0	0	0	0	0										383	0	0	0	0	0	0	0	0	0.0106383
	415	0	0	0	0	0	0	0	0	0.0666667	0	0	0						455	0	0	0	0	0.122449	0	0	0.102041	0	0.0204082	0										385	0	0	0	0.0106383	0	0	0	0	0
	420	0	0	0	0.222222	0	0	0.0666667	0	0.0666667	0	0	0						456	0	0	0	0	0.0816327	0	0.0204082	0.0204082	0	0	0										415	0	0	0	0	0	0	0	0	0
	421	0	0	0	0.0444444	0	0	0	0	0	0	0	0.0222222						460	0	0.0204082	0	0	0	0	0	0	0	0	0.0204082										420	0	0	0	0	0.0106383	0	0.265957	0	0
	425	0	0	0	0	0	0.0222222	0	0	0	0	0	0						475	0.0204082	0	0	0	0	0	0	0	0	0	0										421	0	0	0	0	0	0	0.0319149	0	0
	446	0	0	0	0.0222222	0	0	0	0	0	0	0	0						481	0	0	0	0	0	0	0	0	0	0	0.0204082										425	0	0	0	0	0	0	0	0	0.0106383
	455	0	0.0222222	0	0.222222	0	0	0	0	0.111111	0	0	0.0222222						487	0	0	0	0	0.0204082	0	0	0	0	0	0										428	0	0	0	0	0	0	0.0106383	0	0
	456	0	0	0	0.0222222	0	0	0	0	0.0666667	0	0	0						490	0	0	0	0	0	0	0	0	0.0204082	0	0										446	0	0	0	0	0	0	0.0106383	0	0
	460	0	0	0	0.0222222	0.0444444	0	0	0.0222222	0	0	0.0222222	0						508	0	0	0	0.0204082	0	0	0	0	0	0	0										455	0	0	0	0.0106383	0	0	0.170213	0	0
	479	0	0	0	0	0	0	0	0	0	0.0444444	0	0						531	0	0	0	0.0204082	0	0	0	0	0	0	0										456	0	0	0	0	0	0	0.0531915	0	0
	493	0	0	0	0	0	0.0222222	0	0	0	0	0	0																											460	0	0	0.0106383	0	0	0	0.0106383	0.0212766	0
	503	0	0	0	0	0	0.0444444	0	0	0	0	0	0																											475	0	0.0106383	0	0	0	0	0	0	0
	523	0	0	0	0	0	0	0	0	0	0	0	0.0222222																											479	0	0	0	0	0	0	0	0	0
	524	0	0.0222222	0	0	0	0	0	0	0	0	0	0																											481	0	0	0	0	0	0	0	0	0
	526	0.0222222	0	0	0	0	0	0	0	0	0	0	0																											487	0	0	0	0	0	0	0.0106383	0	0
	530	0	0	0	0	0	0	0	0	0.0222222	0	0	0																											490	0	0	0	0	0	0	0	0	0
																																								493	0	0	0	0	0	0	0	0	0.0106383
																																								503	0	0	0	0	0	0	0	0	0.0212766
																																								508	0	0	0	0	0.0106383	0	0	0	0
																																								523	0	0	0	0	0	0	0	0	0
																																								524	0	0	0	0.0106383	0	0	0	0	0
																																								526	0.0106383	0	0	0	0	0	0	0	0
																																								530	0	0	0	0	0	0	0	0	0
																																								531	0	0	0	0	0.0106383	0	0	0	0
KXD06	Position	E	F	G	H	I	K	L	M	N	P	R	S	T	V	W	Y		Position	A	D	E	F	H	K	L	M	N	P	R	S	V	W	Y						Position	A	D	E	F	G	H	I	K	L
	346	0	0	0	0	0	0.0217391	0	0	0	0	0	0	0	0	0	0		337	0	0	0	0	0	0	0	0	0	0	0	0.0217391	0	0	0						337	0	0	0	0	0	0	0	0	0
	355	0	0	0	0	0	0.0217391	0	0	0	0	0	0	0	0	0	0		346	0	0	0	0	0	0	0	0	0.0434783	0	0	0	0	0	0						346	0	0	0	0	0	0	0	0.0108696	0
	357	0	0	0	0	0	0.0217391	0	0	0	0	0	0	0	0	0	0		359	0	0	0	0	0	0	0	0.0217391	0	0	0	0	0	0	0						355	0	0	0	0	0	0	0	0.0108696	0
	376	0	0	0	0	0	0	0	0	0	0	0	0	0.0217391	0	0	0		376	0	0	0	0	0	0	0	0	0	0	0	0.0217391	0	0	0						357	0	0	0	0	0	0	0	0.0108696	0
	385	0	0	0.0217391	0	0	0	0	0	0	0	0	0	0	0	0	0		395	0	0	0	0.0217391	0	0	0	0	0	0	0	0	0	0	0						359	0	0	0	0	0	0	0	0	0
	403	0.0217391	0	0	0	0	0.0217391	0	0	0	0	0	0	0	0	0	0		403	0	0.0217391	0	0	0	0	0	0	0	0	0	0	0	0	0						376	0	0	0	0	0	0	0	0	0
	420	0	0	0	0	0	0.173913	0	0	0	0	0.0434783	0	0	0	0	0		413	0	0.0217391	0	0	0	0	0	0	0	0	0	0	0	0	0						385	0	0	0	0	0.0108696	0	0	0	0
	421	0	0	0	0	0	0.0217391	0.0217391	0	0.0217391	0	0	0	0	0	0.0217391	0		420	0	0	0	0.0217391	0	0.108696	0	0	0	0	0.0217391	0	0	0.0217391	0						395	0	0	0	0.0108696	0	0	0	0	0
	425	0	0	0	0	0	0	0	0.0217391	0	0	0	0	0	0	0	0		421	0	0	0	0	0	0.108696	0	0	0	0	0	0	0	0.0217391	0						403	0	0.0108696	0.0108696	0	0	0	0	0.0108696	0
	442	0	0	0	0	0	0	0	0	0.0217391	0	0	0	0	0	0	0		425	0	0	0	0	0	0	0	0	0	0	0	0	0.0217391	0	0						413	0	0.0108696	0	0	0	0	0	0	0
	454	0	0	0	0	0	0.0217391	0	0	0	0	0	0	0	0	0	0		428	0	0	0	0	0	0.0217391	0	0	0	0	0	0	0	0	0						420	0	0	0	0.0108696	0	0	0	0.141304	0
	455	0	0	0	0	0	0.130435	0	0	0	0	0.0652174	0	0	0	0	0.0217391		440	0	0	0	0	0.0217391	0	0	0	0	0	0	0	0	0	0						421	0	0	0	0	0	0	0	0.0652174	0.0108696
	456	0	0	0.0217391	0	0.0217391	0.0217391	0	0	0	0	0.0217391	0	0	0.0217391	0	0		455	0	0	0	0	0	0.0652174	0	0	0	0	0	0	0	0	0.0217391						425	0	0	0	0	0	0	0	0	0
	457	0	0	0	0	0	0.0217391	0	0	0	0	0	0	0	0	0	0		456	0.0652174	0	0	0	0	0.0217391	0	0	0.0217391	0	0.0652174	0	0	0	0						428	0	0	0	0	0	0	0	0.0108696	0
	460	0	0.0217391	0	0.0434783	0	0	0	0	0	0.0434783	0	0	0	0	0	0		460	0	0	0	0	0.0217391	0	0.0217391	0	0	0.0217391	0	0	0	0.0217391	0						440	0	0	0	0	0	0.0108696	0	0	0
	467	0	0	0	0	0	0	0	0	0.0217391	0	0	0	0	0	0	0		475	0	0	0.0217391	0	0	0.0434783	0	0	0	0	0.0217391	0	0	0	0						442	0	0	0	0	0	0	0	0	0
	475	0	0	0	0	0	0	0	0	0.0217391	0	0.0434783	0	0.0217391	0	0	0		486	0	0	0	0	0	0.0217391	0	0	0	0	0	0	0	0	0						454	0	0	0	0	0	0	0	0.0108696	0
	486	0	0	0	0	0	0	0	0	0.0217391	0	0	0	0	0	0	0		487	0	0	0	0	0	0.173913	0	0	0	0	0.0217391	0	0	0	0						455	0	0	0	0	0	0	0	0.0978261	0
	487	0	0	0	0	0	0.173913	0	0	0	0	0	0	0	0	0	0		520	0	0	0	0.0217391	0	0	0	0	0	0	0	0	0	0	0						456	0.0326087	0	0	0	0.0108696	0	0.0108696	0.0217391	0
	523	0	0	0	0	0	0	0.0217391	0	0	0	0	0.0217391	0	0	0.0217391	0		522	0	0	0.0217391	0	0	0	0	0	0	0	0	0	0	0	0						457	0	0	0	0	0	0	0	0.0108696	0
																			531	0	0	0	0	0.0217391	0	0	0	0	0	0	0	0	0	0						460	0	0	0	0.0108696	0	0.0326087	0	0	0.0108696
																																								467	0	0	0	0	0	0	0	0	0
																																								475	0	0	0.0108696	0	0	0	0	0.0217391	0
																																								486	0	0	0	0	0	0	0	0.0108696	0
																																								487	0	0	0	0	0	0	0	0.173913	0
																																								520	0	0	0	0.0108696	0	0	0	0	0
																																								522	0	0	0.0108696	0	0	0	0	0	0
																																								523	0	0	0	0	0	0	0	0	0.0108696
																																								531	0	0	0	0	0	0.0108696	0	0	0
[truncated: 11 more columns]

## Sheet: Fig.4D
KXD01		BA.4/5		D420R		Y421K		L455K		F456K		F456R		A475E		A475N		A475R		N487K		D420N		N460F		D420K
	0.004572	29.6129	34.7101	-2.42385	-25.3769	15.3808	44.7677	11.6042	22.0023	-40.7442	0.138661	7.44461	30.9669	2.13658	24.9587	6.82369	4.90287	-4.75317	11.6925	-3.23894	27.3239	-16.0733	12.2287	20.144	21.9231	14.5188	43.4797
	0.013717	39.7237	69.364	-10.438	15.1261	-20.1963	15.4048	-0.23571	15.5226	2.9125	10.6627	18.3435	32.995	2.34125	14.2054	-9.7112	-3.55422	-6.33256	8.28939	-0.7921	26.2897	28.6022	11.616	36.236	29.8627	36.2971	15.1653
	0.041152	89.1712	70.3097	-10.6285	16.5876	-17.737	23.92	12.3472	30.1052	-1.89873	14.9477	16.5229	44.2738	-24.567	15.5137	16.3133	42.2701	-20.9372	5.52127	5.86218	27.1301	15.4957	41.0941	61.3241	48.6663	45.4255	32.6226
	0.123457	98.0449	90.9381	-2.90783	16.867	-17.9529	8.60755	16.5075	10.3066	-2.85334	7.14259	14.9932	7.97051	-3.54566	11.8921	22.0444	43.5613	-14.6934	14.9899	13.3795	35.1632	62.839	44.1239	62.905	65.0947	24.7438	31.2343
	0.37037	97.8825	99.8679	2.91849	-5.44282	-37.4618	54.2522	32.8761	32.6488	-15.4419	1.1136	9.89193	0.848906	5.32709	3.56927	22.2033	45.3912	-12.7677	-0.5492	21.2392	18.3966	82.8018	82.7844	81.7943	71.5043	18.6813	21.7159
	1.11111	99.8406	99.8406	6.75326	27.3433	-10.659	1.50797	62.0945	59.5548	-16.5272	4.27754	32.1401	2.33943	-10.7721	-0.07241	52.4318	59.9492	-5.21731	7.82494	1.00535	35.3486	99.5634	98.6555	89.0468	91.8398	8.84625	-4.66979
	3.33333	93.139	99.8057	-7.568	47.6475	-17.773	-14.3059	86.5793	82.8097	-13.9783	-6.51461	12.9112	-0.94912	-25.476	-24.7192	82.3151	82.5568	-15.2223	-6.53968	-13.9061	21.5729	99.2895	98.4009	94.6047	92.3414	36.2133	43.7323
	10	99.8558	99.3321	58.5323	51.5232	93.042	65.3011	97.9971	98.2865	-24.1603	7.84391	-13.9966	11.5254	-2.13026	2.96864	90.4256	97.2652	-10.3505	1.26366	98.047	99.5109	96.5936	99.9303	85.9662	97.9171	50.1887	59.7424
KXD02		BA.4/5		D420R		Y421K		L455K		F456K		F456R		A475E		A475N		A475R		N487K		D420N		N460F		D420K
	0.004572	-1.35246	32.5046	-13.6162	24.7764	3.67193	-31.6741	20.4832	-6.4542	-4.44959	-13.7042	-15.4345	19.8927	14.2266	26.9803	23.6097	-8.80779	8.64131	27.5742	36.3559	16.0743	-12.7947	-30.1246	-11.9954	11.4317	-19.2601	21.5811
	0.013717	17.755	42.4135	7.71633	22.6127	39.9476	-56.2114	26.7028	5.51295	18.7283	9.76657	17.0059	16.9206	6.26597	31.6371	37.809	-22.348	17.3743	26.7057	49.2361	23.771	-17.2523	-41.7733	-24.6347	2.50901	23.6787	15.0252
	0.041152	78.3015	56.0185	-1.03266	36.688	21.8626	2.28175	22.7827	0.555339	-36.1287	15.0535	-14.482	20.5517	19.4796	27.4184	34.1133	17.0112	36.4595	42.1836	31.976	9.02648	-7.03614	5.52834	6.52081	25.2523	9.98076	31.4423
	0.123457	95.7954	86.9869	48.1394	34.13	40.2603	3.7818	35.8007	6.41299	-44.1592	25.0892	6.42192	17.7103	15.7393	36.4739	28.2172	-3.82776	37.7881	19.5072	12.6075	8.9856	7.32492	23.4593	3.02592	28.1547	-7.32746	34.0071
	0.37037	99.7738	99.7662	32.9369	17.0451	-4.25505	21.7781	15.405	10.1449	6.77014	23.7099	8.42027	38.9424	11.1007	34.062	26.3173	0.011486	34.2044	11.0251	27.8902	22.617	-6.47083	26.2762	8.95041	36.0489	29.2963	23.1527
	1.11111	99.8209	99.7571	13.5378	38.3689	20.6414	-57.3819	27.9552	14.1315	3.63102	29.9731	8.07342	-12.3583	27.4377	35.6419	30.7656	-6.96266	27.2322	-0.96884	44.0387	19.6919	37.6829	-1.75867	42.3037	58.6993	-16.2047	-7.65721
	3.33333	98.7401	99.7814	25.6361	17.9222	56.2114	-15.6596	24.6301	-3.57981	-4.8401	3.55592	-9.82098	9.19666	23.146	17.9628	5.66309	-24.2259	1.61009	10.5404	12.4238	6.93316	58.9467	62.475	59.3034	80.5949	16.6792	21.2487
	10	99.4399	99.8421	10.4224	18.0118	23.2021	42.559	20.2202	-5.11253	17.7896	-3.11284	41.7385	-5.32536	27.7084	30.1213	49.6196	24.5228	12.937	13.0346	35.0063	18.4534	76.93	88.842	92.7358	83.0912	44.274	19.7805
KXD03		BA.4/5		D420R		Y421K		L455K		F456K		F456R		A475E		A475N		A475R		N487K		D420N		N460F		D420K
	0.004572	24.8497	37.3376	9.85082	26.6113	21.239	27.9427	3.86291	-10.5961	22.1428	22.1012	18.5138	-11.5942	21.8117	29.0633	15.1013	-1.11913	26.3809	23.0998	21.047	6.87549	-0.81876	27.2858	17.0756	-5.51432	44.3132	12.6698
	0.013717	38.6445	35.3066	31.6517	11.0992	22.4002	26.1884	15.5209	13.0048	29.9473	-7.41386	0.273379	31.9119	26.1513	19.9325	46.6478	-14.9019	33.9673	18.498	14.9793	-0.6935	-28.9843	-18.1612	23.433	5.7624	6.34822	7.91194
	0.041152	41.058	52.6154	45.0007	57.4216	29.0701	-2.88115	8.64719	18.8093	21.808	29.8608	16.3247	19.5761	33.2485	33.8078	40.9686	23.581	34.7266	11.8044	22.0917	22.581	-14.9368	4.41999	22.043	-9.07617	2.77849	-21.1183
	0.123457	78.435	90.4144	24.49	5.30681	24.2251	37.0748	3.60453	15.1371	3.94842	-19.9896	0.361989	1.68811	26.2366	21.9638	42.6668	35.7625	28.5142	22.8158	40.0685	34.2606	-4.28512	12.5385	32.4322	-10.6665	3.72719	7.77324
	0.37037	96.9748	92.8871	18.7968	18.477	9.52552	5.85061	14.4646	5.82968	0.710176	18.9198	32.5684	13.7208	29.9345	25.8594	71.36	50.1246	49.6474	39.3119	80.7348	62.6103	25.1359	55.0099	29.5852	10.7451	18.1213	19.2506
	1.11111	99.918	99.5689	28.6947	39.0339	51.7994	37.1705	-7.48232	1.89176	-17.1374	-26.7656	17.7143	8.65601	30.1035	40.722	72.3366	61.7891	46.281	43.5219	87.5588	87.4568	51.3703	53.2791	45.4475	12.3124	26.0746	19.0569
	3.33333	99.7996	99.8588	7.97127	4.72524	60.2486	63.9485	8.49994	-5.11429	5.97322	-3.02626	11.5016	23.0721	54.6834	56.1299	86.4245	83.8673	70.8982	78.0676	97.0351	98.0471	91.7789	88.9766	57.9727	49.2929	32.3858	35.0317
	10	99.7875	99.8163	21.996	17.169	82.3481	68.0252	9.41755	30.8798	-0.31985	-25.6331	22.5536	19.3254	73.9166	75.0998	94.1371	96.3162	89.6808	88.6738	99.8901	99.2666	95.1088	98.9923	65.3191	77.4188	29.0699	1.76175
KXD04		BA.4/5		D420R		Y421K		L455K		F456K		F456R		A475E		A475N		A475R		N487K		D420N		N460F		D420K
	0.004572	57.2195	32.3667	-0.63766	14.0366	11.3284	-9.5054	6.49606	8.06198	-10.8852	4.00128	7.85651	1.52196	12.8531	36.1625	-25.3937	1.20395	5.53408	7.22114	16.0877	12.2395	16.5605	14.0193	36.8518	37.9598	-14.5086	13.8764
	0.013717	-54.4437	13.5066	41.8856	-2.19299	4.69972	6.87788	-16.6955	13.9246	-1.36429	-7.81194	-0.31366	4.63839	13.2915	17.3029	-28.3422	24.6308	2.28468	-29.4913	-2.80831	20.2228	9.31644	10.9512	35.9272	38.3376	32.5494	22.8816
	0.041152	36.6189	-22.4758	20.4284	32.9836	22.5297	8.9795	5.83961	7.02908	-10.7907	-9.22722	-14.8868	12.1702	9.30537	19.4626	7.83376	26.961	18.8919	12.5726	6.4126	21.3785	21.2132	23.5618	40.3658	30.5618	33.5726	19.9866
	0.123457	26.6672	28.8091	2.25631	16.7262	30.7243	6.40104	0.274448	5.4703	-27.1325	-10.3582	-11.3979	19.129	-20.2545	12.0267	37.3083	35.9682	7.56192	13.633	6.0577	17.2315	-20.8215	5.679	32.3848	31.5557	-8.16019	55.8982
	0.37037	90.8671	84.4677	14.1631	18.545	11.4682	31.5764	1.76615	2.91177	-31.1276	10.4153	-13.4993	9.34777	10.9437	5.23062	14.5658	36.9678	-7.2501	22.5992	1.47384	24.8475	11.244	15.9671	30.3413	25.5482	-24.4602	-3.61463
	1.11111	97.7392	92.737	-7.92856	9.6837	39.3	38.7084	-12.2138	17.6238	-6.50799	-14.8026	-2.68798	2.66784	2.65666	6.56036	1.93627	22.7894	2.54153	27.186	-10.7672	22.7154	15.5827	16.8581	24.6347	36.2212	-5.46696	40.141
	3.33333	99.6725	95.1668	30.5999	-10.5273	54.8798	76.7423	-5.31095	10.7993	-16.6632	11.7296	-22.8858	16.9661	-14.5759	-2.87974	10.9533	36.6462	-21.1861	12.0843	4.01136	24.0971	43.3336	55.1457	28.6767	56.1485	8.55764	12.8741
	10	99.588	99.7412	-40.6981	18.7756	79.4974	94.1322	-8.83769	19.2939	-31.9302	-21.1133	14.7157	40.6278	-29.4844	-0.93072	27.4227	56.489	-1.26855	19.4027	44.0481	45.9879	49.1895	66.688	23.3791	24.0346	19.9892	14.3346
KXD05		BA.4/5		D420R		Y421K		L455K		F456K		F456R		A475E		A475N		A475R		N487K		D420N		N460F		D420K
	0.004572	-31.1993	14.0031	15.9496	3.27588	14.1332	-11.9906	4.68696	12.0472	-7.00208	6.95155	3.13561	30.5908	17.6307	17.1444	51.191	46.2628	19.5315	14.811	43.4253	31.6714	-14.1111	2.75537	10.4582	24.2002	10.0754	-34.5979
	0.013717	29.6279	10.9209	-4.27091	27.1022	35.7366	-22.0269	-11.3011	4.74952	2.19763	-2.51932	26.7117	38.3059	16.7356	25.8443	53.4152	54.8084	8.75571	17.3193	27.9955	20.4172	5.25418	13.3777	1.94541	26.2403	-23.9551	13.8816
	0.041152	33.2277	85.4475	41.5207	57.1187	-31.3243	34.6522	23.343	14.2063	33.6515	8.03619	26.1878	8.81566	-0.54253	12.9138	60.2592	41.699	5.82729	3.84607	36.8955	37.2926	-11.805	31.3896	-3.76844	8.21638	-36.1781	4.55229
	0.123457	85.3313	96.387	21.8494	8.97242	0.716197	5.12135	-0.86589	-5.29989	20.4313	7.92156	16.1498	34.3553	7.11558	7.4658	51.5462	64.6736	19.2692	18.7145	41.2668	40.0101	-15.5734	6.02868	12.2267	29.7863	-19.7141	33.7847
	0.37037	99.7491	99.7729	31.8014	24.1888	-55.6918	-35.4919	5.06029	8.02393	-5.234	22.7626	41.282	42.3857	7.59686	-1.75717	71.4553	72.7897	33.2921	12.3216	30.6063	45.4186	2.8151	5.6501	9.31326	4.82149	-0.37207	-58.9112
	1.11111	99.7729	99.8151	3.15696	9.17509	1.0545	31.2739	10.9192	9.33223	14.0036	34.1094	30.4087	28.3717	-11.3666	-7.65244	87.7298	85.2894	18.9551	8.69463	54.2798	46.5547	-6.48753	23.9567	12.1727	27.1554	-35.4661	5.86962
	3.33333	99.72	99.8257	30.4	23.9906	-24.1911	16.0454	8.65905	18.3485	33.201	1.52589	-1.67872	13.7867	4.66902	4.47327	93.678	87.182	-3.24943	27.8945	77.5105	66.7078	35.8853	23.5165	30.1027	42.6466	-0.45668	-6.01628
	10	99.6567	99.7121	36.2493	-2.58177	38.695	65.9009	-17.6536	-8.14444	-1.67441	0.445565	21.5615	9.5619	-16.3239	6.85904	99.9493	98.4632	15.1759	19.8031	77.8696	80.3363	47.1059	60.572	47.2758	50.3203	1.25506	29.5021
KXD06		BA.4/5		D420R		Y421K		L455K		F456K		F456R		A475E		A475N		A475R		N487K		D420N		N460F		D420K
	0.004572	1.67182	15.3263	9.16997	30.2593	-43.832	6.06668	5.32765	-31.8405	4.4729	31.8348	23.2773	24.9627	-5.63586	7.33586	24.4391	-1.36058	5.94789	18.0123	-6.53466	-18.3156	-2.19409	20.171	41.4607	2.84737	12.714	-20.6904
	0.013717	11.4756	-33.1775	27.9385	33.7776	52.827	-28.5123	2.28141	-15.4421	6.7112	-2.20995	28.6841	21.3764	5.1464	-14.7718	38.9381	5.1366	17.607	35.9381	21.7614	-29.3742	6.30033	14.2226	46.7754	4.73927	7.57746	-12.9531
	0.041152	49.3067	25.6689	50.3481	41.3014	63.1945	9.57928	0.482476	-2.87519	-12.6354	-0.3975	21.7241	25.0283	13.3098	-2.95117	32.2571	29.2946	19.2366	10.2529	15.0928	-0.0467	-1.97253	3.13588	26.763	9.66939	1.96189	23.798
	0.123457	74.4764	78.5331	31.4076	24.0558	-57.8944	28.6035	-1.35898	-19.1299	4.40511	-2.2648	32.1616	31.1265	26.0941	18.7427	61.175	37.7353	4.80319	5.59103	18.664	-25.2954	36.5471	24.0685	23.4163	7.81484	21.3821	-5.70777
	0.37037	99.8283	98.1275	23.2438	27.7128	20.8441	13.1039	8.05243	0.763859	7.82789	15.2238	13.8366	42.5189	10.914	-30.4706	54.4984	61.6871	4.93713	-0.41805	18.0187	-5.97078	34.819	34.7082	25.5291	10.5641	-0.94873	-1.03985
	1.11111	99.831	99.8125	24.5308	31.8653	-25.2108	29.9927	-14.4611	-8.30739	9.70998	-4.85622	21.0581	12.9259	-17.601	-9.79227	75.2478	59.1493	4.39454	8.27141	8.9831	-9.68159	43.8384	42.5591	19.1699	20.1961	16.0828	2.01266
	3.33333	99.8125	99.4295	7.19696	47.6903	18.8598	10.5126	14.3771	-13.5346	-37.6431	22.4693	14.0178	9.65983	-27.7352	-12.4747	71.8739	77.1825	17.9561	18.517	11.4891	-16.2378	74.9512	62.8617	54.6686	59.2745	6.1599	9.04839
	10	99.8019	99.7016	17.5064	28.0453	-12.1418	-41.3343	-26.4748	-21.3855	-1.60724	9.06475	25.6188	5.32537	-22.3608	-15.0602	91.0014	88.2738	12.6047	26.6192	-15.2261	-19.0302	77.2506	93.4428	30.6046	27.8544	4.13574	-6.39637

## Sheet: Fig.5A
	Mutations on IGHV3-53/3-66 (aa)	Frequency(%)
	0	4.96689
	1	10.5132
	2	11.8377
	3	12.6656
	4	11.755
	5	10.3477
	6	9.10596
	7	7.11921
	8	4.63576
	9	4.71854
	10	3.64238
	11	2.89735
	12	2.06954
	13	1.15894
	14	1.24172
	>14	1.3245

## Sheet: Fig.5B
	(n=1208)	KXD	BD-bnAbs
	6	18	12
	10	6	13
	2	11	14
	5	10	10
	3	9	5
	6	12	13
	4		2
	4		11
	3		13
	5		6
	4		12
	6		9
	3		12
	2		5
	7		14
	5		5
	0		8
	5		6
	6		7
	1		10
	5		10
	2		13
	4		10
	21		4
	2		12
	5		8
	0		13
	3		6
	2		13
	6		11
	4		6
	4		6
	3
	2
	5
	4
	1
	6
	3
	2
	3
	4
	7
	4
	2
	2
	4
	2
	6
	4
	4
	3
	2
	5
	4
	1
	6
	3
	2
	3
	4
	7
	1
	0
	0
	0
	0
	10
	5
	5
	3
	0
	3
	2
	5
	2
	3
	8
	7
	7
	4
	9
	7
	6
	6
	10
	4
	3
	4
	9
	6
	2
	4
	3
	4
	7
	7
	1
	6
	9
	6
	9
	5
	10
	5
	12
	7
	14
	2
	10
	6
	7
	11
	4
	7
	10
	12
	1
	11
	10
	9
	8
	6
	6
	6
	11
	7
	9
	9
	6
	8
	5
	3
	7
	8
	9
	8
	7
	17
	9
	10
	7
	14
	10
	12
	8
	11
	9
	8
	8
	9
	9
	12
	12
	10
	10
	14
	5
	9
	9
	11
	9
	3
	12
	8
	6
	2
	3
	1
	0
	5
	5
	2
	1
	2
	5
	5
	0
	4
	4
	0
	6
	3
	2
	2
	4
	5
	5
	15
	11
	13
	11
	12
	7
	8
	7
	6
	12
	8
	13
	16
	6
	14
	11
	17
	12
	8
	11
	4
	3
	12
	8
	15
	11
	8
	12
	7
	5
	9
	11
	6
	11
	10
	6
	12
	13
	12
	7
	2
	5
	5
	11
	9
	13
	11
	6
	7
	6
	16
	10
	11
	10
	5
	11
	21
	6
	8
	6
	14
	10
	16
	8
	5
	9
	11
	7
	8
	4
	10
	5
	3
	4
	5
	6
	7
	8
	6
	9
	9
	7
	5
	10
	8
	11
	10
	13
	8
	15
	9
	7
	5
	4
	7
	7
	7
	3
	8
	9
	12
	5
	5
	12
	7
	11
	11
	9
	3
	9
	5
	9
	1
	5
	13
	4
	4
	5
	7
	4
	8
	6
	8
	4
	2
	4
	6
	1
	2
	5
	5
	1
	2
	1
	2
	5
	1
	0
	3
	5
	5
	4
	2
	3
	9
	3
	1
	1
	0
	7
	1
	4
	0
	5
	7
	7
	8
	4
	10
	3
	4
	11
	3
	4
	1
	5
	7
	3
	5
	3
	18
	5
	11
	5
	5
	1
	1
	0
	6
	7
	1
	4
	5
	3
	4
	2
	3
	6
	7
	14
	4
	4
	6
	7
	4
	2
	12
	8
	7
	6
	4
	3
	14
	5
	7
	0
	7
	9
	0
	12
	5
	3
	9
	12
	5
	10
	1
	9
	12
	14
	2
	14
	10
	3
	4
	4
	8
	4
	2
	10
	5
	9
	6
	6
	10
	7
	12
	10
	4
	4
	10
	4
	4
	4
	1
	6
	4
	6
	2
	4
	5
	9
	1
	5
	9
	4
	3
	4
	6
	1
	5
	2
	2
	9
	1
	1
	3
	1
	1
	1
	1
	1
	1
	0
	1
	1
	2
	3
	2
	3
	1
	3
	1
	6
	3
	1
	0
	3
	7
	3
	4
	1
	1
	1
	3
	4
	2
	3
	3
	2
	0
	2
	2
	0
	4
	14
	2
	7
	4
	2
	1
	2
	3
	9
	9
	9
	9
	4
	8
	7
	13
	6
	8
	13
	6
	8
	8
	7
	10
	1
	6
	4
	7
	8
	4
	11
	5
	10
	8
	10
	10
	14
	5
	9
	1
	8
	3
	1
	6
	7
	9
	3
	5
	6
	13
	6
	7
	9
	6
	14
	6
	8
	1
	3
	4
	1
	6
	0
	1
	3
	3
	7
	10
	3
	3
	2
	5
	4
	3
	6
	6
	7
	12
	7
	5
	7
	8
	9
	11
	13
	12
	1
	10
	5
	2
	8
	1
	4
	2
	9
	9
	7
	12
	3
	9
	14
	10
	6
	15
	6
	11
	12
	13
	3
	2
	0
	1
	4
	2
	6
	5
	2
	3
	0
	0
	0
	1
	1
	3
	9
	3
	1
	0
	2
	4
	2
	5
	2
	2
	1
	2
	11
	9
	1
	1
	2
	11
	5
	5
	1
	2
	1
	3
	1
	2
	0
	2
	2
	1
	9
	1
	0
	0
	10
	10
	0
	3
	1
	5
	5
	3
	0
	4
	4
	3
	3
	4
	5
	1
	3
	1
	2
	2
	2
	1
	3
	3
	3
	3
	3
	3
	3
	3
	3
	3
	3
	3
	3
	3
	3
	3
	3
	3
	3
	1
	1
	3
	2
	1
	2
	3
	13
	13
	1
	2
	2
	1
	2
	1
	3
	0
	3
	2
	4
	3
	1
	1
	4
	5
	7
	6
	4
	4
	6
	11
	3
	6
	5
	4
	7
	7
	2
	2
	5
	4
	5
	7
	6
	2
	1
	2
	1
	1
	1
	1
	1
	1
	1
	1
	1
	2
	14
	0
	3
	3
	2
	1
	4
	4
	0
	1
	1
	0
	2
	0
	0
	1
	6
	6
	7
	3
	8
	7
	3
	2
	11
	4
	5
	4
	3
	2
	4
	4
	4
	3
	5
	3
	7
	2
	7
	4
	2
	7
	6
	5
	6
	6
	4
	8
	1
	0
	4
	6
	2
	7
	4
	2
	1
	3
	2
	2
	2
	2
	2
	0
	2
	3
	18
	3
	3
	2
	1
	5
	4
	1
	2
	2
	1
	2
	6
	3
	1
	3
	0
	1
	4
	2
	1
	2
	2
	2
	3
	0
	2
	3
	0
	2
	0
	3
	3
	18
	2
	1
	4
	4
	4
	3
	7
	4
	1
	1
	3
	4
	3
	2
	4
	2
	1
	2
	5
	2
	1
	6
	4
	3
	0
	2
	2
	2
	3
	4
	1
	0
	0
	1
	5
	2
	5
	1
	6
	2
	2
	5
	1
	3
	1
	1
	6
	6
	3
	3
	5
	3
	6
	10
	3
	2
	5
	5
	4
	1
	6
	0
	3
	1
	3
	0
	5
	2
	6
	4
	6
	2
	3
	4
	11
	4
	4
	5
	4
	6
	7
	7
	5
	3
	0
	5
	3
	4
	6
	6
	4
	2
	1
	7
	5
	4
	3
	0
	4
	2
	4
	8
	6
	3
	2
	2
	8
	1
	5
	5
	6
	3
	1
	2
	5
	5
	1
	1
	0
	1
	5
	2
	4
	4
	6
	2
	1
	2
	6
	2
	1
	3
	4
	6
	9
	0
	2
	5
	4
	6
	7
	6
	1
	3
	6
	6
	2
	4
	11
	11
	1
	3
	11
	5
	2
	3
	3
	6
	6
	8
	1
	5
	6
	7
	5
	0
	0
	4
	4
	2
	3
	0
	1
	2
	0
	6
	5
	5
	7
	5
	5
	4
	1
	4
	1
	0
	2
	2
	0
	6
	5
	5
	7
	5
	5
	4
	1
	4
	1
	0
	2
	4
	8
	5
	6
	6
	8
	4
	7
	7
	8
	6
	10
	9
	4
	3
	6
	9
	3
	7
	5
	3
	4
	12
	2
	4
	11
	17
	10
	7
	4
	5
	8
	9
	6
	6
	3
	5
	6
	8
	10
	8
	10
	7
	7
	7
	7
	7
	7
	7
	7
	9
	8
	3
	3
	6
	10
	6
	8
	3
	4
	3
	5
	3
	4
	9
	3
	4
	2
	4
	2
	2
	3
	4
	4
	5
	2
	3
	4
	4
	6
	5
	4
	3
	2
	13
	7
	7
	2
	10
	4
	9
	4
	10
	3
	8
	3
	4
	3
	6
	3
	5
	6
	6
	14
	6
	5
	5
	2
	4
	3
	4
	2
	6
	5
	0
	1
	1
	2
	2
	2
	1
	2
	3
	5
	3
	5
	3
	6
	7
	5
	7
	4
	5
	10
	10
	9
	2
	5
	5
	5
	5
	8
	8
	9
	9
	5
	8
	8
	6
	6
	8
	11
	16
	8
	2
	4
	4
	5

[truncated: 9 more sheets: Fig.5C, Fig.5D, Fig.5E, Fig.5F, Fig.5G, Fig.S2A, Fig.S2B, Fig.S3A, B, Fig.S4]
